# Supplementary material for: Divisively normalized neuronal processing of uncertain visual feedback for visuomotor learning
Source: Commun Biol. 2023 Dec 20;6:1286. doi: 10.1038/s42003-023-05578-4 (PMC10733368; doi:10.1038/s42003-023-05578-4)
Supplement: Supplementary file 4 — Supplementary Data [file 42003_2023_5578_MOESM4_ESM.xlsx]

## Sheet: Fig.2d
subID	error deg	time	-200	-199	-198	-197	-196	-195	-194	-193	-192	-191	-190	-189	-188	-187	-186	-185	-184	-183	-182	-181	-180	-179	-178	-177	-176	-175	-174	-173	-172	-171	-170	-169	-168	-167	-166	-165	-164	-163	-162	-161	-160	-159	-158	-157	-156	-155	-154
1	45		-0.0348413	-0.0349392	-0.0350203	-0.0350842	-0.0351312	-0.0351614	-0.0351751	-0.0351728	-0.0351551	-0.0351226	-0.0350757	-0.0350151	-0.0349414	-0.0348552	-0.0347568	-0.0346469	-0.0345258	-0.034394	-0.0342517	-0.0340993	-0.033937	-0.0337647	-0.0335826	-0.0333907	-0.0331888	-0.0329768	-0.0327545	-0.0325219	-0.0322788	-0.032025	-0.0317605	-0.031485	-0.0311985	-0.0309009	-0.0305922	-0.0302721	-0.0299408	-0.029598	-0.029244	-0.0288789	-0.0285031	-0.0281171	-0.0277214	-0.0273166	-0.0269036	-0.0264829	-0.0260552
1	30		0.0268576	0.0270118	0.0271602	0.0273026	0.0274389	0.0275692	0.0276937	0.0278125	0.027926	0.0280345	0.0281384	0.0282381	0.0283342	0.0284271	0.0285172	0.028605	0.0286911	0.0287758	0.0288595	0.0289427	0.0290256	0.0291087	0.0291921	0.0292761	0.0293609	0.0294466	0.0295335	0.0296214	0.0297104	0.0298004	0.0298915	0.0299834	0.0300761	0.0301695	0.0302637	0.0303585	0.0304542	0.0305508	0.0306485	0.0307475	0.0308481	0.0309507	0.0310554	0.0311627	0.0312725	0.0313853	0.031501
1	15		-0.0148916	-0.0148319	-0.0147654	-0.0146923	-0.0146129	-0.0145275	-0.0144364	-0.0143399	-0.0142381	-0.0141316	-0.0140207	-0.0139059	-0.0137877	-0.0136666	-0.0135429	-0.0134171	-0.0132896	-0.0131607	-0.0130307	-0.0129001	-0.0127691	-0.0126384	-0.0125083	-0.0123795	-0.0122527	-0.0121285	-0.0120077	-0.011891	-0.0117793	-0.0116735	-0.0115743	-0.0114828	-0.0113997	-0.0113258	-0.0112622	-0.0112096	-0.0111689	-0.0111407	-0.0111257	-0.0111244	-0.011137	-0.0111637	-0.0112046	-0.0112594	-0.0113277	-0.0114092	-0.0115029
1	7.5		0.0139534	0.01344	0.0129119	0.0123695	0.0118132	0.0112434	0.0106606	0.0100655	0.00945861	0.00884073	0.00821257	0.00757492	0.00692871	0.00627502	0.00561505	0.00495014	0.00428173	0.00361131	0.00294043	0.00227068	0.00160358	0.000940593	0.000283066	-0.000367691	-0.0010104	-0.00164384	-0.00226681	-0.00287814	-0.00347667	-0.00406118	-0.00463039	-0.00518298	-0.00571753	-0.00623268	-0.00672708	-0.00719944	-0.00764864	-0.00807369	-0.00847382	-0.00884838	-0.00919694	-0.0095192	-0.00981506	-0.0100845	-0.0103276	-0.0105446	-0.0107354
2	45		-0.00361971	-0.00421464	-0.00478668	-0.00533509	-0.00585915	-0.00635817	-0.00683145	-0.00727826	-0.00769784	-0.00808936	-0.00845197	-0.00878475	-0.0090867	-0.00935675	-0.00959377	-0.00979666	-0.00996434	-0.0100958	-0.0101902	-0.0102468	-0.0102652	-0.0102452	-0.0101871	-0.0100915	-0.00995927	-0.00979181	-0.00959081	-0.00935818	-0.00909602	-0.0088065	-0.00849183	-0.00815431	-0.00779617	-0.00741965	-0.00702693	-0.00662015	-0.00620143	-0.00577278	-0.0053361	-0.00489316	-0.00444561	-0.00399498	-0.00354278	-0.00309049	-0.00263961	-0.00219162	-0.00174803
2	30		-0.0118196	-0.0116576	-0.0114987	-0.0113425	-0.0111882	-0.011035	-0.0108818	-0.0107275	-0.0105712	-0.0104117	-0.0102479	-0.0100791	-0.00990418	-0.00972256	-0.0095337	-0.00933727	-0.00913319	-0.00892168	-0.00870321	-0.00847852	-0.00824864	-0.00801484	-0.0077786	-0.00754157	-0.00730551	-0.00707225	-0.00684367	-0.0066217	-0.00640821	-0.00620495	-0.00601354	-0.00583545	-0.00567193	-0.0055241	-0.00539286	-0.00527897	-0.00518302	-0.00510543	-0.0050465	-0.00500635	-0.00498498	-0.00498221	-0.00499761	-0.00503064	-0.00508064	-0.00514698	-0.00522895
2	15		0.00803541	0.00762678	0.00723366	0.00685623	0.00649451	0.00614837	0.00581759	0.00550186	0.00520077	0.00491373	0.00464005	0.00437899	0.00412977	0.00389163	0.00366377	0.00344534	0.00323555	0.00303367	0.00283907	0.00265119	0.00246964	0.00229423	0.00212493	0.00196194	0.00180561	0.00165641	0.00151492	0.00138175	0.00125755	0.00114294	0.00103845	0.000944563	0.000861649	0.00079	0.000729819	0.000681212	0.000644192	0.000618683	0.000604506	0.000601364	0.000608824	0.000626325	0.000653178	0.000688583	0.000731662	0.000781521	0.000837301
2	7.5		0.00148437	0.00162193	0.0017793	0.00195562	0.00214998	0.00236143	0.00258902	0.0028318	0.00308882	0.00335913	0.00364174	0.00393561	0.00423966	0.00455278	0.00487384	0.00520175	0.0055355	0.00587412	0.00621672	0.00656244	0.00691042	0.00725987	0.00761	0.00796015	0.00830972	0.00865821	0.00900519	0.00935024	0.00969302	0.0100332	0.0103706	0.0107052	0.0110368	0.0113656	0.0116918	0.0120155	0.0123367	0.0126555	0.0129717	0.0132849	0.0135945	0.0138999	0.0142003	0.0144946	0.014782	0.015061	0.0153305
3	45		0.00852302	0.00843488	0.0083481	0.00826293	0.00817957	0.00809813	0.00801862	0.00794099	0.00786508	0.00779068	0.00771749	0.00764518	0.00757342	0.00750187	0.0074302	0.00735811	0.00728534	0.00721172	0.00713717	0.00706168	0.00698534	0.0069083	0.00683081	0.0067531	0.00667539	0.0065979	0.00652079	0.0064442	0.00636825	0.0062931	0.00621887	0.00614567	0.00607357	0.00600267	0.00593303	0.00586471	0.00579771	0.00573199	0.0056674	0.00560376	0.00554082	0.00547831	0.00541597	0.00535351	0.00529067	0.00522719	0.00516293
3	30		-0.00151523	-0.00138905	-0.00127131	-0.00116203	-0.00106117	-0.000968678	-0.000884441	-0.000808344	-0.000740224	-0.000679855	-0.000626933	-0.000581067	-0.000541803	-0.000508646	-0.000481078	-0.000458564	-0.000440556	-0.000426475	-0.000415716	-0.000407659	-0.000401704	-0.000397305	-0.000393981	-0.000391334	-0.000389058	-0.000386962	-0.000384982	-0.000383184	-0.000381742	-0.00038091	-0.000380998	-0.000382369	-0.000385434	-0.000390652	-0.000398517	-0.000409513	-0.000424094	-0.000442697	-0.000465738	-0.000493584	-0.000526525	-0.000564763	-0.000608395	-0.00065741	-0.000711683	-0.000770984	-0.000834989
3	15		0.00667485	0.00652882	0.00637642	0.00621796	0.00605392	0.0058849	0.00571163	0.00553491	0.00535563	0.00517473	0.00499325	0.00481228	0.00463297	0.00445652	0.0042841	0.00411687	0.00395593	0.0038023	0.00365692	0.0035206	0.00339401	0.00327764	0.00317181	0.00307669	0.0029923	0.00291858	0.00285537	0.00280243	0.00275943	0.00272597	0.00270157	0.00268564	0.00267755	0.00267666	0.00268237	0.00269405	0.00271114	0.0027331	0.00275946	0.00278979	0.0028237	0.00286082	0.00290084	0.00294347	0.00298855	0.00303598	0.00308573
3	7.5		-0.0177029	-0.0176317	-0.0175671	-0.0175097	-0.0174597	-0.0174176	-0.0173836	-0.0173577	-0.0173399	-0.0173299	-0.0173275	-0.0173324	-0.0173442	-0.0173627	-0.0173874	-0.0174181	-0.0174545	-0.0174962	-0.0175427	-0.0175935	-0.0176481	-0.0177057	-0.0177658	-0.0178277	-0.0178905	-0.0179538	-0.0180169	-0.0180791	-0.0181401	-0.0181993	-0.0182565	-0.0183112	-0.0183634	-0.0184127	-0.018459	-0.0185021	-0.0185421	-0.0185787	-0.018612	-0.0186418	-0.0186679	-0.01869	-0.018708	-0.0187214	-0.01873	-0.0187333	-0.018731
4	45		0.0202509	0.0199951	0.0197577	0.0195388	0.0193387	0.0191575	0.0189955	0.0188526	0.0187288	0.0186237	0.0185372	0.018469	0.0184186	0.0183856	0.0183697	0.0183703	0.0183871	0.0184197	0.0184679	0.0185314	0.0186098	0.0187029	0.0188105	0.0189322	0.0190676	0.0192164	0.0193783	0.0195527	0.0197391	0.0199369	0.0201455	0.020364	0.0205916	0.0208273	0.02107	0.0213187	0.0215723	0.0218295	0.0220893	0.0223505	0.0226118	0.022872	0.0231298	0.0233839	0.0236328	0.0238754	0.0241101
4	30		0.0275974	0.0272682	0.0269295	0.0265808	0.0262216	0.0258516	0.025471	0.0250795	0.0246772	0.0242643	0.0238408	0.0234068	0.0229626	0.0225083	0.0220439	0.0215696	0.0210853	0.0205912	0.0200869	0.0195724	0.0190472	0.0185112	0.017964	0.0174055	0.0168355	0.0162542	0.0156615	0.0150576	0.0144427	0.013817	0.013181	0.012535	0.0118795	0.0112152	0.0105428	0.00986326	0.00917764	0.00848728	0.00779366	0.00709843	0.0064034	0.00571047	0.00502163	0.00433891	0.00366434	0.00299996	0.00234783
4	15		-0.000994048	-0.000984027	-0.000976231	-0.000969951	-0.000964301	-0.000958207	-0.000950427	-0.000939597	-0.000924314	-0.000903179	-0.000874811	-0.000837842	-0.000790906	-0.000732633	-0.000661658	-0.000576608	-0.000476119	-0.000358856	-0.000223525	-6.88922e-05	0.000106204	0.000302858	0.000522101	0.000764915	0.00103225	0.00132501	0.00164407	0.00199026	0.00236439	0.00276726	0.00319966	0.00366242	0.00415641	0.00468256	0.00524189	0.00583539	0.00646406	0.00712884	0.00783063	0.00857023	0.00934829	0.0101653	0.0110214	0.0119165	0.0128506	0.0138228	0.0148325
4	7.5		0.0162307	0.0160465	0.0158414	0.0156156	0.0153692	0.0151026	0.0148161	0.01451	0.0141845	0.0138398	0.0134763	0.0130938	0.0126924	0.0122721	0.0118329	0.011375	0.0108988	0.0104047	0.00989325	0.009365	0.00882059	0.00826076	0.00768637	0.00709839	0.00649792	0.00588617	0.00526445	0.0046342	0.00399691	0.00335417	0.00270756	0.00205873	0.00140938	0.000761214	0.000115964	-0.000524662	-0.00115897	-0.0017853	-0.00240196	-0.00300728	-0.0035996	-0.00417734	-0.00473898	-0.00528305	-0.00580817	-0.00631297	-0.0067962
5	45		-0.0124149	-0.0128068	-0.0131988	-0.0135899	-0.0139791	-0.0143656	-0.0147481	-0.0151255	-0.0154969	-0.0158608	-0.0162163	-0.0165621	-0.0168971	-0.0172201	-0.0175302	-0.0178266	-0.0181083	-0.0183748	-0.0186254	-0.0188596	-0.019077	-0.0192774	-0.0194605	-0.0196263	-0.0197747	-0.0199058	-0.02002	-0.0201175	-0.0201988	-0.0202642	-0.0203145	-0.02035	-0.0203714	-0.0203793	-0.0203745	-0.0203577	-0.0203298	-0.0202919	-0.0202449	-0.02019	-0.0201282	-0.0200607	-0.0199886	-0.019913	-0.0198351	-0.0197559	-0.0196767
5	30		0.00308489	0.00282626	0.00256228	0.00229347	0.00202028	0.00174315	0.0014625	0.00117869	0.000892044	0.000602857	0.000311449	1.81742e-05	-0.000276551	-0.00057223	-0.00086833	-0.00116433	-0.00145973	-0.00175405	-0.00204682	-0.00233759	-0.00262601	-0.00291183	-0.00319499	-0.00347554	-0.00375366	-0.00402965	-0.00430388	-0.00457673	-0.00484856	-0.00511971	-0.00539049	-0.00566118	-0.00593202	-0.00620323	-0.00647504	-0.00674765	-0.00702124	-0.00729589	-0.00757167	-0.0078486	-0.00812664	-0.00840574	-0.00868579	-0.0089667	-0.00924834	-0.00953061	-0.00981341
5	15		-0.000143278	-0.000929596	-0.00172993	-0.00254315	-0.00336793	-0.00420281	-0.00504619	-0.00589631	-0.00675137	-0.00760945	-0.00846863	-0.00932697	-0.0101826	-0.0110334	-0.0118776	-0.0127132	-0.0135384	-0.0143515	-0.0151511	-0.0159361	-0.0167052	-0.0174577	-0.0181926	-0.0189093	-0.0196072	-0.0202856	-0.0209441	-0.0215824	-0.0222	-0.0227968	-0.0233725	-0.0239271	-0.0244605	-0.0249727	-0.0254636	-0.0259334	-0.0263822	-0.0268103	-0.027218	-0.0276058	-0.0279743	-0.028324	-0.0286555	-0.0289695	-0.0292666	-0.0295476	-0.0298132
5	7.5		0.0357624	0.0358972	0.0360153	0.0361166	0.0362013	0.0362696	0.036322	0.0363594	0.0363825	0.0363925	0.0363907	0.0363782	0.0363566	0.0363271	0.036291	0.0362495	0.036204	0.0361557	0.0361059	0.0360559	0.036007	0.0359603	0.035917	0.0358781	0.0358446	0.0358171	0.0357963	0.0357826	0.0357764	0.0357778	0.0357866	0.0358029	0.0358265	0.0358572	0.0358947	0.0359389	0.0359894	0.0360457	0.0361074	0.0361739	0.0362446	0.0363192	0.0363969	0.0364773	0.0365599	0.0366443	0.0367301
6	45		0.0306064	0.0305273	0.0304452	0.0303601	0.0302719	0.0301808	0.0300868	0.0299902	0.0298912	0.0297903	0.0296876	0.0295835	0.0294778	0.0293705	0.029261	0.0291487	0.0290328	0.0289123	0.0287862	0.0286534	0.0285125	0.0283624	0.0282019	0.0280301	0.027846	0.0276491	0.0274388	0.0272149	0.0269771	0.0267253	0.0264597	0.0261804	0.0258877	0.0255824	0.0252651	0.0249369	0.024599	0.024253	0.0239009	0.0235445	0.0231862	0.0228284	0.0224734	0.0221237	0.0217816	0.0214495	0.0211296
6	30		0.0347172	0.0352183	0.0357157	0.0362067	0.0366887	0.0371592	0.0376154	0.0380549	0.0384753	0.0388742	0.0392497	0.0396001	0.0399239	0.0402196	0.0404859	0.0407217	0.0409258	0.0410972	0.0412349	0.041338	0.0414057	0.0414372	0.0414319	0.0413894	0.0413096	0.0411924	0.0410382	0.0408472	0.0406201	0.0403576	0.0400604	0.0397296	0.0393661	0.0389713	0.0385465	0.0380932	0.0376131	0.0371083	0.0365805	0.0360321	0.0354654	0.034883	0.0342875	0.0336819	0.033069	0.032452	0.031834
6	15		0.0435109	0.0428453	0.0421844	0.0415318	0.0408909	0.0402651	0.0396574	0.0390708	0.0385079	0.0379714	0.0374634	0.0369861	0.0365413	0.0361305	0.0357552	0.0354167	0.0351158	0.0348535	0.0346302	0.0344464	0.0343021	0.0341972	0.0341315	0.0341047	0.0341163	0.0341659	0.0342531	0.0343772	0.0345376	0.0347334	0.0349638	0.0352277	0.035524	0.0358514	0.0362085	0.0365937	0.0370052	0.0374411	0.0378993	0.0383777	0.0388737	0.0393848	0.0399083	0.0404411	0.0409804	0.0415231	0.0420663
6	7.5		0.0562956	0.0561429	0.0559519	0.0557248	0.0554641	0.0551725	0.0548529	0.0545083	0.0541419	0.0537571	0.0533569	0.0529444	0.0525226	0.0520942	0.0516618	0.0512276	0.0507938	0.0503623	0.0499349	0.0495136	0.0491003	0.0486968	0.0483051	0.0479273	0.0475654	0.0472214	0.0468975	0.0465958	0.0463184	0.046067	0.0458433	0.0456485	0.0454834	0.0453485	0.0452439	0.0451693	0.0451239	0.0451065	0.0451157	0.0451495	0.045206	0.0452827	0.0453775	0.0454879	0.0456117	0.0457467	0.0458907
7	45		-0.0219782	-0.0220224	-0.0220673	-0.0221128	-0.0221589	-0.0222056	-0.0222532	-0.0223019	-0.0223517	-0.022403	-0.022456	-0.0225109	-0.0225679	-0.0226272	-0.0226892	-0.0227541	-0.0228221	-0.0228935	-0.0229685	-0.0230474	-0.0231303	-0.0232172	-0.0233084	-0.0234038	-0.0235034	-0.023607	-0.0237146	-0.0238257	-0.0239402	-0.0240575	-0.0241771	-0.0242983	-0.0244203	-0.0245424	-0.0246637	-0.0247833	-0.0249005	-0.0250144	-0.0251242	-0.0252291	-0.0253284	-0.0254213	-0.025507	-0.0255848	-0.0256539	-0.0257139	-0.0257639
7	30		-0.00638864	-0.00634812	-0.0063137	-0.00628541	-0.00626319	-0.00624695	-0.00623654	-0.00623181	-0.00623261	-0.0062388	-0.00625031	-0.0062671	-0.00628921	-0.00631668	-0.00634961	-0.00638811	-0.00643233	-0.00648245	-0.00653868	-0.00660119	-0.00667011	-0.00674552	-0.0068274	-0.0069157	-0.00701028	-0.00711097	-0.00721748	-0.00732941	-0.00744629	-0.00756752	-0.00769242	-0.00782018	-0.00794994	-0.00808076	-0.00821161	-0.00834139	-0.00846895	-0.00859315	-0.00871289	-0.00882713	-0.00893486	-0.00903509	-0.00912688	-0.00920932	-0.00928164	-0.00934318	-0.00939345
7	15		-0.00484749	-0.00485441	-0.00485296	-0.00484476	-0.00483155	-0.00481518	-0.00479755	-0.00478052	-0.00476589	-0.00475536	-0.00475054	-0.00475299	-0.00476416	-0.00478547	-0.00481822	-0.00486354	-0.00492233	-0.00499529	-0.00508292	-0.0051856	-0.00530362	-0.00543718	-0.0055863	-0.00575089	-0.00593074	-0.0061256	-0.00633512	-0.00655886	-0.00679628	-0.00704679	-0.00730976	-0.0075845	-0.00787026	-0.00816623	-0.00847158	-0.0087855	-0.0091071	-0.00943542	-0.00976939	-0.0101079	-0.0104499	-0.0107943	-0.01114	-0.0114856	-0.0118299	-0.0121716	-0.0125092
7	7.5		0.0270555	0.0270631	0.0270764	0.0270945	0.0271163	0.0271406	0.0271663	0.0271922	0.0272172	0.0272404	0.0272607	0.0272776	0.0272903	0.0272985	0.0273015	0.0272991	0.0272911	0.0272771	0.0272573	0.0272317	0.0272005	0.0271642	0.027123	0.0270773	0.0270278	0.0269748	0.0269189	0.0268606	0.0268004	0.0267386	0.0266755	0.0266114	0.0265464	0.0264806	0.0264142	0.0263473	0.0262799	0.0262121	0.0261438	0.026075	0.0260054	0.0259349	0.0258633	0.0257904	0.0257161	0.0256402	0.0255625
8	45		0.0300489	0.0295483	0.0290722	0.0286214	0.0281965	0.027798	0.0274263	0.0270817	0.0267644	0.0264744	0.0262119	0.0259766	0.0257683	0.0255866	0.0254309	0.0253006	0.0251945	0.0251117	0.0250508	0.0250103	0.0249888	0.0249845	0.0249959	0.0250213	0.025059	0.0251075	0.025165	0.0252301	0.0253012	0.0253767	0.025455	0.0255347	0.0256142	0.0256921	0.0257669	0.0258371	0.025901	0.0259573	0.0260044	0.026041	0.0260658	0.0260778	0.0260762	0.0260602	0.0260294	0.0259837	0.025923
8	30		0.0188396	0.0190743	0.0192942	0.019498	0.0196846	0.0198526	0.020001	0.0201285	0.0202339	0.0203158	0.0203729	0.0204039	0.0204075	0.0203823	0.0203271	0.020241	0.0201229	0.0199721	0.0197881	0.0195704	0.0193189	0.0190336	0.0187146	0.0183626	0.0179782	0.0175623	0.0171161	0.0166411	0.0161388	0.015611	0.01506	0.0144878	0.0138971	0.0132905	0.0126705	0.01204	0.0114018	0.0107585	0.0101129	0.00946734	0.00882436	0.00818615	0.00755476	0.00693204	0.00631969	0.0057192	0.00513189
8	15		0.0518061	0.0522897	0.0527415	0.0531597	0.0535426	0.0538887	0.0541969	0.054466	0.0546951	0.0548835	0.0550307	0.0551363	0.0552001	0.0552219	0.055202	0.0551406	0.0550381	0.0548953	0.054713	0.0544921	0.0542339	0.0539393	0.0536099	0.0532467	0.0528512	0.0524245	0.0519679	0.0514828	0.0509706	0.0504326	0.0498705	0.049286	0.0486805	0.0480557	0.0474131	0.0467543	0.0460809	0.0453942	0.044696	0.0439876	0.0432707	0.0425465	0.0418166	0.0410823	0.0403448	0.0396055	0.0388656
8	7.5		0.0245016	0.02454	0.0245874	0.0246434	0.0247076	0.0247796	0.0248591	0.0249455	0.0250383	0.0251369	0.0252405	0.0253483	0.0254594	0.0255725	0.0256865	0.0257999	0.0259114	0.0260193	0.0261221	0.0262181	0.0263058	0.0263834	0.0264493	0.026502	0.02654	0.0265621	0.0265671	0.026554	0.0265221	0.0264708	0.0263996	0.026308	0.0261959	0.0260631	0.0259095	0.0257353	0.0255407	0.0253262	0.0250924	0.0248403	0.0245707	0.0242849	0.0239841	0.0236698	0.0233432	0.0230062	0.0226604
[truncated: 954 more columns]

## Sheet: Fig.2f
Exp1	e1	e2	e3	sub1	sub2	sub3	sub4	sub5	sub6	sub7	sub8
	45			26.4398	15.1605	58.9612	59.2766	9.81286	159.533	46.1856	77.97
	30			36.3083	72.3657	61.6591	98.0589	37.2676	120.874	46.249	83.1478
	15			25.709	71.8734	62.8311	99.1356	62.2075	183.803	-10.7174	75.4503
	7.5			50.4302	49.8558	56.0356	71.5166	55.0297	127.625	38.2255	102.453
	0			0	0	0	0	0	0	0	0
	-7.5			-50.4302	-49.8558	-56.0356	-71.5166	-55.0297	-127.625	-38.2255	-102.453
	-15			-25.709	-71.8734	-62.8311	-99.1356	-62.2075	-183.803	10.7174	-75.4503
	-30			-36.3083	-72.3657	-61.6591	-98.0589	-37.2676	-120.874	-46.249	-83.1478
	-45			-26.4398	-15.1605	-58.9612	-59.2766	-9.81286	-159.533	-46.1856	-77.97

## Sheet: fig.3b,f
Exp1	e1	e2	e3	sub1	sub2	sub3	sub4	sub5	sub6	sub7	sub8
	45			26.4398	15.1605	58.9612	59.2766	9.81286	159.533	46.1856	77.97
	30			36.3083	72.3657	61.6591	98.0589	37.2676	120.874	46.249	83.1478
	15			25.709	71.8734	62.8311	99.1356	62.2075	183.803	-10.7174	75.4503
	7.5			50.4302	49.8558	56.0356	71.5166	55.0297	127.625	38.2255	102.453
	0			0	0	0	0	0	0	0	0
	-7.5			-50.4302	-49.8558	-56.0356	-71.5166	-55.0297	-127.625	-38.2255	-102.453
	-15			-25.709	-71.8734	-62.8311	-99.1356	-62.2075	-183.803	10.7174	-75.4503
	-30			-36.3083	-72.3657	-61.6591	-98.0589	-37.2676	-120.874	-46.249	-83.1478
	-45			-26.4398	-15.1605	-58.9612	-59.2766	-9.81286	-159.533	-46.1856	-77.97
	45	45		26.4398	15.1605	58.9612	59.2766	9.81286	159.533	46.1856	77.97
	30	45		29.2612	100.817	59.3965	109.175	71.6807	92.9122	40.35	91.4771
	15	45		50.133	13.5094	47.2978	69.172	37.9955	87.2825	54.9952	67.623
	0	45		31.4307	20.7106	5.73333	79.9542	9.87049	99.9669	2.29457	5.98189
	-15	45		-2.02116	-5.37967	5.9459	9.49814	15.0673	52.5587	18.8238	-31.116
	-30	45		42.5585	-22.7776	-15.8748	13.3938	11.6877	-0.998485	0.283382	-15.5219
	-45	45		0	0	0	0	0	0	0	0
	45	30		29.2612	100.817	59.3965	109.175	71.6807	92.9122	40.35	91.4771
	30	30		36.3083	72.3657	61.6591	98.0589	37.2676	120.874	46.249	83.1478
	15	30		60.9984	46.8041	44.9971	63.8269	47.21	95.9708	47.6345	112.708
	0	30		23.179	32.8828	22.9306	45.0917	10.0308	44.7735	10.6161	30.4541
	-15	30		9.64443	40.4191	-6.38287	27.0358	22.1844	3.53189	13.8038	22.4581
	-30	30		0	0	0	0	0	0	0	0
	-45	30		-42.5585	22.7776	15.8748	-13.3938	-11.6877	0.998485	-0.283382	15.5219
	45	15		50.133	13.5094	47.2978	69.172	37.9955	87.2825	54.9952	67.623
	30	15		60.9984	46.8041	44.9971	63.8269	47.21	95.9708	47.6345	112.708
	15	15		25.709	71.8734	62.8311	99.1356	62.2075	183.803	-10.7174	75.4503
	0	15		-20.2856	15.1516	13.3226	62.5506	3.16318	103.858	24.789	16.2117
	-15	15		0	0	0	0	0	0	0	0
	-30	15		-9.64443	-40.4191	6.38287	-27.0358	-22.1844	-3.53189	-13.8038	-22.4581
	-45	15		2.02116	5.37967	-5.9459	-9.49814	-15.0673	-52.5587	-18.8238	31.116
	45	0		31.4307	20.7106	5.73333	79.9542	9.87049	99.9669	2.29457	5.98189
	30	0		23.179	32.8828	22.9306	45.0917	10.0308	44.7735	10.6161	30.4541
	15	0		-20.2856	15.1516	13.3226	62.5506	3.16318	103.858	24.789	16.2117
	0	0		0	0	0	0	0	0	0	0
	-15	0		20.2856	-15.1516	-13.3226	-62.5506	-3.16318	-103.858	-24.789	-16.2117
	-30	0		-23.179	-32.8828	-22.9306	-45.0917	-10.0308	-44.7735	-10.6161	-30.4541
	-45	0		-31.4307	-20.7106	-5.73333	-79.9542	-9.87049	-99.9669	-2.29457	-5.98189
	45	-15		-2.02116	-5.37967	5.9459	9.49814	15.0673	52.5587	18.8238	-31.116
	30	-15		9.64443	40.4191	-6.38287	27.0358	22.1844	3.53189	13.8038	22.4581
	15	-15		0	0	0	0	0	0	0	0
	0	-15		20.2856	-15.1516	-13.3226	-62.5506	-3.16318	-103.858	-24.789	-16.2117
	-15	-15		-25.709	-71.8734	-62.8311	-99.1356	-62.2075	-183.803	10.7174	-75.4503
	-30	-15		-60.9984	-46.8041	-44.9971	-63.8269	-47.21	-95.9708	-47.6345	-112.708
	-45	-15		-50.133	-13.5094	-47.2978	-69.172	-37.9955	-87.2825	-54.9952	-67.623
	45	-30		42.5585	-22.7776	-15.8748	13.3938	11.6877	-0.998485	0.283382	-15.5219
	30	-30		0	0	0	0	0	0	0	0
	15	-30		-9.64443	-40.4191	6.38287	-27.0358	-22.1844	-3.53189	-13.8038	-22.4581
	0	-30		-23.179	-32.8828	-22.9306	-45.0917	-10.0308	-44.7735	-10.6161	-30.4541
	-15	-30		-60.9984	-46.8041	-44.9971	-63.8269	-47.21	-95.9708	-47.6345	-112.708
	-30	-30		-36.3083	-72.3657	-61.6591	-98.0589	-37.2676	-120.874	-46.249	-83.1478
	-45	-30		-29.2612	-100.817	-59.3965	-109.175	-71.6807	-92.9122	-40.35	-91.4771
	45	-45		0	0	0	0	0	0	0	0
	30	-45		-42.5585	22.7776	15.8748	-13.3938	-11.6877	0.998485	-0.283382	15.5219
	15	-45		2.02116	5.37967	-5.9459	-9.49814	-15.0673	-52.5587	-18.8238	31.116
	0	-45		-31.4307	-20.7106	-5.73333	-79.9542	-9.87049	-99.9669	-2.29457	-5.98189
	-15	-45		-50.133	-13.5094	-47.2978	-69.172	-37.9955	-87.2825	-54.9952	-67.623
	-30	-45		-29.2612	-100.817	-59.3965	-109.175	-71.6807	-92.9122	-40.35	-91.4771
	-45	-45		-26.4398	-15.1605	-58.9612	-59.2766	-9.81286	-159.533	-46.1856	-77.97
	-45	30	45	34.5721	-16.9226	14.2562	14.5366	0.774032	0.754883	1.94278	16.4025
	-30	30	45	-16.0407	31.655	16.0825	-2.67184	3.58971	-0.128118	3.20908	8.88655
	-15	30	45	24.388	6.44296	-1.04891	44.586	-10.4277	69.6932	20.0608	-3.23499
	0	30	45	10.0085	31.5297	18.5434	42.4376	-5.12723	82.5124	41.7824	16.2355
	15	30	45	57.1984	58.495	22.4751	59.3382	29.9393	100.946	35.2005	96.7309
	22.5	30	45	33.9492	52.7005	62.2503	111.539	38.4314	145.729	41.5324	61.2428

## Sheet: fig.3d
e2	sub1	sub2	sub3	sub4	sub5	sub6	sub7	sub8
single	29.4857	53.1332	61.1505	85.4903	36.4293	154.736	27.2391	78.856
45	35.278	43.1624	55.2185	79.2079	39.8297	113.243	47.1769	79.0234
30	42.1893	73.329	55.3509	90.3536	52.0528	103.252	44.7445	95.7775
15	45.6135	44.0623	51.7087	77.3782	49.1377	122.352	30.6374	85.2603
0	11.4413	22.915	13.9955	62.5322	7.68816	82.866	12.5665	17.5493
-15	2.54109	11.6798	-0.145659	12.178	12.4172	18.6969	10.8759	-2.88595
-30	10.9714	-21.0655	-3.16397	-4.54735	-3.4989	-1.51013	-4.50682	-12.66
-45	-13.5124	9.38574	3.30962	-7.63064	-8.91835	-17.1868	-6.36907	15.5459

## Sheet: fig.6c
error size	variance	sub1	sub2	sub3	sub4	sub5	sub6	sub7	sub8	sub9	sub10	sub11	sub12	sub13	sub14	sub15
14	0	101.154	64.5997	167.509	60.6832	92.0862	52.1111	80.2392	102.391	92.8085	152.2	59.1857	58.4936	96.7423	201.754	210.107
14	7	47.769	54.5455	186.486	33.7598	68.3026	47.4465	32.4941	114.287	79.9718	93.1896	60.2358	20.5112	79.0421	137.726	162.922
14	20	61.5539	21.8792	110.406	30.1305	81.1902	28.2761	29.175	40.4625	41.848	70.5075	42.802	0.767198	19.3547	77.3122	88.1172
40	0	99.1692	46.4668	231.251	109.242	76.6053	31.8263	74.1036	147.025	81.0013	130.891	85.3586	59.0769	126.206	265.665	251.678
40	7	137.037	76.64	231.446	86.6111	83.9031	62.8804	63.1808	175.69	118.362	117.481	67.7243	46.0282	59.0732	261.631	290.664
40	20	75.1479	110.703	173.581	61.2523	102.618	37.5461	24.5019	160.974	86.3602	90.7643	76.6061	52.7637	37.1885	201.428	235.695

## Sheet: fig. 6d
sub	size	variance	time (ms)	-200	-199	-198	-197	-196	-195	-194	-193	-192	-191	-190	-189	-188	-187	-186	-185	-184	-183	-182	-181	-180	-179	-178	-177	-176	-175	-174	-173	-172	-171	-170	-169	-168	-167	-166	-165	-164	-163	-162	-161	-160	-159	-158	-157	-156	-155
1	14	0		0.0210634	0.0210634	0.0210634	0.0210634	0.0210634	0.0210634	0.0210634	0.0210634	0.0210634	0.0210634	0.0210634	0.0210634	0.0210634	0.0210634	0.0210634	0.0210634	0.0210634	0.0210634	0.0210634	0.0210634	0.0210634	0.0210634	0.0210634	0.0210634	0.0210634	0.0210634	0.0210634	0.0210634	0.0210634	0.0210634	0.0210634	0.0210634	0.0210634	0.0210634	0.0210634	0.0210634	0.0210634	0.0210634	0.0210634	0.0210634	0.0210634	0.0210634	0.0210634	0.0210634	0.0210634	0.0210634
1	14	7		0.0306388	0.0306388	0.0306388	0.0306388	0.0306388	0.0306388	0.0306388	0.0306388	0.0306388	0.0306388	0.0306388	0.0306388	0.0306388	0.0306388	0.0306388	0.0306388	0.0306388	0.0306388	0.0306388	0.0306388	0.0306388	0.0306388	0.0306388	0.0306388	0.0306388	0.0306388	0.0306388	0.0306388	0.0306388	0.0306388	0.0306388	0.0306388	0.0306388	0.0306388	0.0306388	0.0306388	0.0306388	0.0306388	0.0306388	0.0306388	0.0306388	0.0306388	0.0306388	0.0306388	0.0306388	0.0306388
1	14	20		-0.016409	-0.016409	-0.016409	-0.016409	-0.016409	-0.016409	-0.016409	-0.016409	-0.016409	-0.016409	-0.016409	-0.016409	-0.016409	-0.016409	-0.016409	-0.016409	-0.016409	-0.016409	-0.016409	-0.016409	-0.016409	-0.016409	-0.016409	-0.016409	-0.016409	-0.016409	-0.016409	-0.016409	-0.016409	-0.016409	-0.016409	-0.016409	-0.016409	-0.016409	-0.016409	-0.016409	-0.016409	-0.016409	-0.016409	-0.016409	-0.016409	-0.016409	-0.016409	-0.016409	-0.016409	-0.016409
1	40	0		0.0890874	0.0890874	0.0890874	0.0890874	0.0890874	0.0890874	0.0890874	0.0890874	0.0890874	0.0890874	0.0890874	0.0890874	0.0890874	0.0890874	0.0890874	0.0890874	0.0890874	0.0890874	0.0890874	0.0890874	0.0890874	0.0890874	0.0890874	0.0890874	0.0890874	0.0890874	0.0890874	0.0890874	0.0890874	0.0890874	0.0890874	0.0890874	0.0890874	0.0890874	0.0890874	0.0890874	0.0890874	0.0890874	0.0890874	0.0890874	0.0890874	0.0890874	0.0890874	0.0890874	0.0890874	0.0890874
1	40	7		0.219328	0.219328	0.219328	0.219328	0.219328	0.219328	0.219328	0.219328	0.219328	0.219328	0.219328	0.219328	0.219328	0.219328	0.219328	0.219328	0.219328	0.219328	0.219328	0.219328	0.219328	0.219328	0.219328	0.219328	0.219328	0.219328	0.219328	0.219328	0.219328	0.219328	0.219328	0.219328	0.219328	0.219328	0.219328	0.219328	0.219328	0.219328	0.219328	0.219328	0.219328	0.219328	0.219328	0.219328	0.219328	0.219328
1	40	20		0.00607834	0.00607834	0.00607834	0.00607834	0.00607834	0.00607834	0.00607834	0.00607834	0.00607834	0.00607834	0.00607834	0.00607834	0.00607834	0.00607834	0.00607834	0.00607834	0.00607834	0.00607834	0.00607834	0.00607834	0.00607834	0.00607834	0.00607834	0.00607834	0.00607834	0.00607834	0.00607834	0.00607834	0.00607834	0.00607834	0.00607834	0.00607834	0.00607834	0.00607834	0.00607834	0.00607834	0.00607834	0.00607834	0.00607834	0.00607834	0.00607834	0.00607834	0.00607834	0.00607834	0.00607834	0.00607834
2	14	0		0.0175783	0.0175783	0.0175783	0.0175783	0.0175783	0.0175783	0.0175783	0.0175783	0.0175783	0.0175783	0.0175783	0.0175783	0.0175783	0.0175783	0.0175783	0.0175783	0.0175783	0.0175783	0.0175783	0.0175783	0.0175783	0.0175783	0.0175783	0.0175783	0.0175783	0.0175783	0.0175783	0.0175783	0.0175783	0.0175783	0.0175783	0.0175783	0.0175783	0.0175783	0.0175783	0.0175783	0.0175783	0.0175783	0.0175783	0.0175783	0.0175783	0.0175783	0.0175783	0.0175783	0.0175783	0.0175783
2	14	7		0.0596489	0.0596489	0.0596489	0.0596489	0.0596489	0.0596489	0.0596489	0.0596489	0.0596489	0.0596489	0.0596489	0.0596489	0.0596489	0.0596489	0.0596489	0.0596489	0.0596489	0.0596489	0.0596489	0.0596489	0.0596489	0.0596489	0.0596489	0.0596489	0.0596489	0.0596489	0.0596489	0.0596489	0.0596489	0.0596489	0.0596489	0.0596489	0.0596489	0.0596489	0.0596489	0.0596489	0.0596489	0.0596489	0.0596489	0.0596489	0.0596489	0.0596489	0.0596489	0.0596489	0.0596489	0.0596489
2	14	20		-0.0460149	-0.0460149	-0.0460149	-0.0460149	-0.0460149	-0.0460149	-0.0460149	-0.0460149	-0.0460149	-0.0460149	-0.0460149	-0.0460149	-0.0460149	-0.0460149	-0.0460149	-0.0460149	-0.0460149	-0.0460149	-0.0460149	-0.0460149	-0.0460149	-0.0460149	-0.0460149	-0.0460149	-0.0460149	-0.0460149	-0.0460149	-0.0460149	-0.0460149	-0.0460149	-0.0460149	-0.0460149	-0.0460149	-0.0460149	-0.0460149	-0.0460149	-0.0460149	-0.0460149	-0.0460149	-0.0460149	-0.0460149	-0.0460149	-0.0460149	-0.0460149	-0.0460149	-0.0460149
2	40	0		0.0932525	0.0932525	0.0932525	0.0932525	0.0932525	0.0932525	0.0932525	0.0932525	0.0932525	0.0932525	0.0932525	0.0932525	0.0932525	0.0932525	0.0932525	0.0932525	0.0932525	0.0932525	0.0932525	0.0932525	0.0932525	0.0932525	0.0932525	0.0932525	0.0932525	0.0932525	0.0932525	0.0932525	0.0932525	0.0932525	0.0932525	0.0932525	0.0932525	0.0932525	0.0932525	0.0932525	0.0932525	0.0932525	0.0932525	0.0932525	0.0932525	0.0932525	0.0932525	0.0932525	0.0932525	0.0932525
2	40	7		0.0850729	0.0850729	0.0850729	0.0850729	0.0850729	0.0850729	0.0850729	0.0850729	0.0850729	0.0850729	0.0850729	0.0850729	0.0850729	0.0850729	0.0850729	0.0850729	0.0850729	0.0850729	0.0850729	0.0850729	0.0850729	0.0850729	0.0850729	0.0850729	0.0850729	0.0850729	0.0850729	0.0850729	0.0850729	0.0850729	0.0850729	0.0850729	0.0850729	0.0850729	0.0850729	0.0850729	0.0850729	0.0850729	0.0850729	0.0850729	0.0850729	0.0850729	0.0850729	0.0850729	0.0850729	0.0850729
2	40	20		0.130185	0.130185	0.130185	0.130185	0.130185	0.130185	0.130185	0.130185	0.130185	0.130185	0.130185	0.130185	0.130185	0.130185	0.130185	0.130185	0.130185	0.130185	0.130185	0.130185	0.130185	0.130185	0.130185	0.130185	0.130185	0.130185	0.130185	0.130185	0.130185	0.130185	0.130185	0.130185	0.130185	0.130185	0.130185	0.130185	0.130185	0.130185	0.130185	0.130185	0.130185	0.130185	0.130185	0.130185	0.130185	0.130185
3	14	0		0.501912	0.501912	0.501912	0.501912	0.501912	0.501912	0.501912	0.501912	0.501912	0.501912	0.501912	0.501912	0.501912	0.501912	0.501912	0.501912	0.501912	0.501912	0.501912	0.501912	0.501912	0.501912	0.501912	0.501912	0.501912	0.501912	0.501912	0.501912	0.501912	0.501912	0.501912	0.501912	0.501912	0.501912	0.501912	0.501912	0.501912	0.501912	0.501912	0.501912	0.501912	0.501912	0.501912	0.501912	0.501912	0.501912
3	14	7		0.597157	0.597157	0.597157	0.597157	0.597157	0.597157	0.597157	0.597157	0.597157	0.597157	0.597157	0.597157	0.597157	0.597157	0.597157	0.597157	0.597157	0.597157	0.597157	0.597157	0.597157	0.597157	0.597157	0.597157	0.597157	0.597157	0.597157	0.597157	0.597157	0.597157	0.597157	0.597157	0.597157	0.597157	0.597157	0.597157	0.597157	0.597157	0.597157	0.597157	0.597157	0.597157	0.597157	0.597157	0.597157	0.597157
3	14	20		0.258482	0.258482	0.258482	0.258482	0.258482	0.258482	0.258482	0.258482	0.258482	0.258482	0.258482	0.258482	0.258482	0.258482	0.258482	0.258482	0.258482	0.258482	0.258482	0.258482	0.258482	0.258482	0.258482	0.258482	0.258482	0.258482	0.258482	0.258482	0.258482	0.258482	0.258482	0.258482	0.258482	0.258482	0.258482	0.258482	0.258482	0.258482	0.258482	0.258482	0.258482	0.258482	0.258482	0.258482	0.258482	0.258482
3	40	0		0.441357	0.441357	0.441357	0.441357	0.441357	0.441357	0.441357	0.441357	0.441357	0.441357	0.441357	0.441357	0.441357	0.441357	0.441357	0.441357	0.441357	0.441357	0.441357	0.441357	0.441357	0.441357	0.441357	0.441357	0.441357	0.441357	0.441357	0.441357	0.441357	0.441357	0.441357	0.441357	0.441357	0.441357	0.441357	0.441357	0.441357	0.441357	0.441357	0.441357	0.441357	0.441357	0.441357	0.441357	0.441357	0.441357
3	40	7		0.548299	0.548299	0.548299	0.548299	0.548299	0.548299	0.548299	0.548299	0.548299	0.548299	0.548299	0.548299	0.548299	0.548299	0.548299	0.548299	0.548299	0.548299	0.548299	0.548299	0.548299	0.548299	0.548299	0.548299	0.548299	0.548299	0.548299	0.548299	0.548299	0.548299	0.548299	0.548299	0.548299	0.548299	0.548299	0.548299	0.548299	0.548299	0.548299	0.548299	0.548299	0.548299	0.548299	0.548299	0.548299	0.548299
3	40	20		0.37062	0.37062	0.37062	0.37062	0.37062	0.37062	0.37062	0.37062	0.37062	0.37062	0.37062	0.37062	0.37062	0.37062	0.37062	0.37062	0.37062	0.37062	0.37062	0.37062	0.37062	0.37062	0.37062	0.37062	0.37062	0.37062	0.37062	0.37062	0.37062	0.37062	0.37062	0.37062	0.37062	0.37062	0.37062	0.37062	0.37062	0.37062	0.37062	0.37062	0.37062	0.37062	0.37062	0.37062	0.37062	0.37062
4	14	0		0.156364	0.156364	0.156364	0.156364	0.156364	0.156364	0.156364	0.156364	0.156364	0.156364	0.156364	0.156364	0.156364	0.156364	0.156364	0.156364	0.156364	0.156364	0.156364	0.156364	0.156364	0.156364	0.156364	0.156364	0.156364	0.156364	0.156364	0.156364	0.156364	0.156364	0.156364	0.156364	0.156364	0.156364	0.156364	0.156364	0.156364	0.156364	0.156364	0.156364	0.156364	0.156364	0.156364	0.156364	0.156364	0.156364
4	14	7		0.0867062	0.0867062	0.0867062	0.0867062	0.0867062	0.0867062	0.0867062	0.0867062	0.0867062	0.0867062	0.0867062	0.0867062	0.0867062	0.0867062	0.0867062	0.0867062	0.0867062	0.0867062	0.0867062	0.0867062	0.0867062	0.0867062	0.0867062	0.0867062	0.0867062	0.0867062	0.0867062	0.0867062	0.0867062	0.0867062	0.0867062	0.0867062	0.0867062	0.0867062	0.0867062	0.0867062	0.0867062	0.0867062	0.0867062	0.0867062	0.0867062	0.0867062	0.0867062	0.0867062	0.0867062	0.0867062
4	14	20		0.0626895	0.0626895	0.0626895	0.0626895	0.0626895	0.0626895	0.0626895	0.0626895	0.0626895	0.0626895	0.0626895	0.0626895	0.0626895	0.0626895	0.0626895	0.0626895	0.0626895	0.0626895	0.0626895	0.0626895	0.0626895	0.0626895	0.0626895	0.0626895	0.0626895	0.0626895	0.0626895	0.0626895	0.0626895	0.0626895	0.0626895	0.0626895	0.0626895	0.0626895	0.0626895	0.0626895	0.0626895	0.0626895	0.0626895	0.0626895	0.0626895	0.0626895	0.0626895	0.0626895	0.0626895	0.0626895
4	40	0		0.273913	0.273913	0.273913	0.273913	0.273913	0.273913	0.273913	0.273913	0.273913	0.273913	0.273913	0.273913	0.273913	0.273913	0.273913	0.273913	0.273913	0.273913	0.273913	0.273913	0.273913	0.273913	0.273913	0.273913	0.273913	0.273913	0.273913	0.273913	0.273913	0.273913	0.273913	0.273913	0.273913	0.273913	0.273913	0.273913	0.273913	0.273913	0.273913	0.273913	0.273913	0.273913	0.273913	0.273913	0.273913	0.273913
4	40	7		0.0328686	0.0328686	0.0328686	0.0328686	0.0328686	0.0328686	0.0328686	0.0328686	0.0328686	0.0328686	0.0328686	0.0328686	0.0328686	0.0328686	0.0328686	0.0328686	0.0328686	0.0328686	0.0328686	0.0328686	0.0328686	0.0328686	0.0328686	0.0328686	0.0328686	0.0328686	0.0328686	0.0328686	0.0328686	0.0328686	0.0328686	0.0328686	0.0328686	0.0328686	0.0328686	0.0328686	0.0328686	0.0328686	0.0328686	0.0328686	0.0328686	0.0328686	0.0328686	0.0328686	0.0328686	0.0328686
4	40	20		0.167285	0.167285	0.167285	0.167285	0.167285	0.167285	0.167285	0.167285	0.167285	0.167285	0.167285	0.167285	0.167285	0.167285	0.167285	0.167285	0.167285	0.167285	0.167285	0.167285	0.167285	0.167285	0.167285	0.167285	0.167285	0.167285	0.167285	0.167285	0.167285	0.167285	0.167285	0.167285	0.167285	0.167285	0.167285	0.167285	0.167285	0.167285	0.167285	0.167285	0.167285	0.167285	0.167285	0.167285	0.167285	0.167285
5	14	0		0.0969523	0.0969523	0.0969523	0.0969523	0.0969523	0.0969523	0.0969523	0.0969523	0.0969523	0.0969523	0.0969523	0.0969523	0.0969523	0.0969523	0.0969523	0.0969523	0.0969523	0.0969523	0.0969523	0.0969523	0.0969523	0.0969523	0.0969523	0.0969523	0.0969523	0.0969523	0.0969523	0.0969523	0.0969523	0.0969523	0.0969523	0.0969523	0.0969523	0.0969523	0.0969523	0.0969523	0.0969523	0.0969523	0.0969523	0.0969523	0.0969523	0.0969523	0.0969523	0.0969523	0.0969523	0.0969523
5	14	7		0.0541212	0.0541212	0.0541212	0.0541212	0.0541212	0.0541212	0.0541212	0.0541212	0.0541212	0.0541212	0.0541212	0.0541212	0.0541212	0.0541212	0.0541212	0.0541212	0.0541212	0.0541212	0.0541212	0.0541212	0.0541212	0.0541212	0.0541212	0.0541212	0.0541212	0.0541212	0.0541212	0.0541212	0.0541212	0.0541212	0.0541212	0.0541212	0.0541212	0.0541212	0.0541212	0.0541212	0.0541212	0.0541212	0.0541212	0.0541212	0.0541212	0.0541212	0.0541212	0.0541212	0.0541212	0.0541212
5	14	20		0.0544127	0.0544127	0.0544127	0.0544127	0.0544127	0.0544127	0.0544127	0.0544127	0.0544127	0.0544127	0.0544127	0.0544127	0.0544127	0.0544127	0.0544127	0.0544127	0.0544127	0.0544127	0.0544127	0.0544127	0.0544127	0.0544127	0.0544127	0.0544127	0.0544127	0.0544127	0.0544127	0.0544127	0.0544127	0.0544127	0.0544127	0.0544127	0.0544127	0.0544127	0.0544127	0.0544127	0.0544127	0.0544127	0.0544127	0.0544127	0.0544127	0.0544127	0.0544127	0.0544127	0.0544127	0.0544127
5	40	0		0.0610457	0.0610457	0.0610457	0.0610457	0.0610457	0.0610457	0.0610457	0.0610457	0.0610457	0.0610457	0.0610457	0.0610457	0.0610457	0.0610457	0.0610457	0.0610457	0.0610457	0.0610457	0.0610457	0.0610457	0.0610457	0.0610457	0.0610457	0.0610457	0.0610457	0.0610457	0.0610457	0.0610457	0.0610457	0.0610457	0.0610457	0.0610457	0.0610457	0.0610457	0.0610457	0.0610457	0.0610457	0.0610457	0.0610457	0.0610457	0.0610457	0.0610457	0.0610457	0.0610457	0.0610457	0.0610457
5	40	7		0.0360914	0.0360914	0.0360914	0.0360914	0.0360914	0.0360914	0.0360914	0.0360914	0.0360914	0.0360914	0.0360914	0.0360914	0.0360914	0.0360914	0.0360914	0.0360914	0.0360914	0.0360914	0.0360914	0.0360914	0.0360914	0.0360914	0.0360914	0.0360914	0.0360914	0.0360914	0.0360914	0.0360914	0.0360914	0.0360914	0.0360914	0.0360914	0.0360914	0.0360914	0.0360914	0.0360914	0.0360914	0.0360914	0.0360914	0.0360914	0.0360914	0.0360914	0.0360914	0.0360914	0.0360914	0.0360914
5	40	20		0.10159	0.10159	0.10159	0.10159	0.10159	0.10159	0.10159	0.10159	0.10159	0.10159	0.10159	0.10159	0.10159	0.10159	0.10159	0.10159	0.10159	0.10159	0.10159	0.10159	0.10159	0.10159	0.10159	0.10159	0.10159	0.10159	0.10159	0.10159	0.10159	0.10159	0.10159	0.10159	0.10159	0.10159	0.10159	0.10159	0.10159	0.10159	0.10159	0.10159	0.10159	0.10159	0.10159	0.10159	0.10159	0.10159
6	14	0		0.14331	0.14331	0.14331	0.14331	0.14331	0.14331	0.14331	0.14331	0.14331	0.14331	0.14331	0.14331	0.14331	0.14331	0.14331	0.14331	0.14331	0.14331	0.14331	0.14331	0.14331	0.14331	0.14331	0.14331	0.14331	0.14331	0.14331	0.14331	0.14331	0.14331	0.14331	0.14331	0.14331	0.14331	0.14331	0.14331	0.14331	0.14331	0.14331	0.14331	0.14331	0.14331	0.14331	0.14331	0.14331	0.14331
6	14	7		0.0371118	0.0371118	0.0371118	0.0371118	0.0371118	0.0371118	0.0371118	0.0371118	0.0371118	0.0371118	0.0371118	0.0371118	0.0371118	0.0371118	0.0371118	0.0371118	0.0371118	0.0371118	0.0371118	0.0371118	0.0371118	0.0371118	0.0371118	0.0371118	0.0371118	0.0371118	0.0371118	0.0371118	0.0371118	0.0371118	0.0371118	0.0371118	0.0371118	0.0371118	0.0371118	0.0371118	0.0371118	0.0371118	0.0371118	0.0371118	0.0371118	0.0371118	0.0371118	0.0371118	0.0371118	0.0371118
6	14	20		-0.0459002	-0.0459002	-0.0459002	-0.0459002	-0.0459002	-0.0459002	-0.0459002	-0.0459002	-0.0459002	-0.0459002	-0.0459002	-0.0459002	-0.0459002	-0.0459002	-0.0459002	-0.0459002	-0.0459002	-0.0459002	-0.0459002	-0.0459002	-0.0459002	-0.0459002	-0.0459002	-0.0459002	-0.0459002	-0.0459002	-0.0459002	-0.0459002	-0.0459002	-0.0459002	-0.0459002	-0.0459002	-0.0459002	-0.0459002	-0.0459002	-0.0459002	-0.0459002	-0.0459002	-0.0459002	-0.0459002	-0.0459002	-0.0459002	-0.0459002	-0.0459002	-0.0459002	-0.0459002
6	40	0		0.0794169	0.0794169	0.0794169	0.0794169	0.0794169	0.0794169	0.0794169	0.0794169	0.0794169	0.0794169	0.0794169	0.0794169	0.0794169	0.0794169	0.0794169	0.0794169	0.0794169	0.0794169	0.0794169	0.0794169	0.0794169	0.0794169	0.0794169	0.0794169	0.0794169	0.0794169	0.0794169	0.0794169	0.0794169	0.0794169	0.0794169	0.0794169	0.0794169	0.0794169	0.0794169	0.0794169	0.0794169	0.0794169	0.0794169	0.0794169	0.0794169	0.0794169	0.0794169	0.0794169	0.0794169	0.0794169
6	40	7		0.144546	0.144546	0.144546	0.144546	0.144546	0.144546	0.144546	0.144546	0.144546	0.144546	0.144546	0.144546	0.144546	0.144546	0.144546	0.144546	0.144546	0.144546	0.144546	0.144546	0.144546	0.144546	0.144546	0.144546	0.144546	0.144546	0.144546	0.144546	0.144546	0.144546	0.144546	0.144546	0.144546	0.144546	0.144546	0.144546	0.144546	0.144546	0.144546	0.144546	0.144546	0.144546	0.144546	0.144546	0.144546	0.144546
6	40	20		0.112627	0.112627	0.112627	0.112627	0.112627	0.112627	0.112627	0.112627	0.112627	0.112627	0.112627	0.112627	0.112627	0.112627	0.112627	0.112627	0.112627	0.112627	0.112627	0.112627	0.112627	0.112627	0.112627	0.112627	0.112627	0.112627	0.112627	0.112627	0.112627	0.112627	0.112627	0.112627	0.112627	0.112627	0.112627	0.112627	0.112627	0.112627	0.112627	0.112627	0.112627	0.112627	0.112627	0.112627	0.112627	0.112627
7	14	0		0.152054	0.152054	0.152054	0.152054	0.152054	0.152054	0.152054	0.152054	0.152054	0.152054	0.152054	0.152054	0.152054	0.152054	0.152054	0.152054	0.152054	0.152054	0.152054	0.152054	0.152054	0.152054	0.152054	0.152054	0.152054	0.152054	0.152054	0.152054	0.152054	0.152054	0.152054	0.152054	0.152054	0.152054	0.152054	0.152054	0.152054	0.152054	0.152054	0.152054	0.152054	0.152054	0.152054	0.152054	0.152054	0.152054
7	14	7		0.00750627	0.00750627	0.00750627	0.00750627	0.00750627	0.00750627	0.00750627	0.00750627	0.00750627	0.00750627	0.00750627	0.00750627	0.00750627	0.00750627	0.00750627	0.00750627	0.00750627	0.00750627	0.00750627	0.00750627	0.00750627	0.00750627	0.00750627	0.00750627	0.00750627	0.00750627	0.00750627	0.00750627	0.00750627	0.00750627	0.00750627	0.00750627	0.00750627	0.00750627	0.00750627	0.00750627	0.00750627	0.00750627	0.00750627	0.00750627	0.00750627	0.00750627	0.00750627	0.00750627	0.00750627	0.00750627
7	14	20		0.0388526	0.0388526	0.0388526	0.0388526	0.0388526	0.0388526	0.0388526	0.0388526	0.0388526	0.0388526	0.0388526	0.0388526	0.0388526	0.0388526	0.0388526	0.0388526	0.0388526	0.0388526	0.0388526	0.0388526	0.0388526	0.0388526	0.0388526	0.0388526	0.0388526	0.0388526	0.0388526	0.0388526	0.0388526	0.0388526	0.0388526	0.0388526	0.0388526	0.0388526	0.0388526	0.0388526	0.0388526	0.0388526	0.0388526	0.0388526	0.0388526	0.0388526	0.0388526	0.0388526	0.0388526	0.0388526
7	40	0		0.195918	0.195918	0.195918	0.195918	0.195918	0.195918	0.195918	0.195918	0.195918	0.195918	0.195918	0.195918	0.195918	0.195918	0.195918	0.195918	0.195918	0.195918	0.195918	0.195918	0.195918	0.195918	0.195918	0.195918	0.195918	0.195918	0.195918	0.195918	0.195918	0.195918	0.195918	0.195918	0.195918	0.195918	0.195918	0.195918	0.195918	0.195918	0.195918	0.195918	0.195918	0.195918	0.195918	0.195918	0.195918	0.195918
7	40	7		0.167856	0.167856	0.167856	0.167856	0.167856	0.167856	0.167856	0.167856	0.167856	0.167856	0.167856	0.167856	0.167856	0.167856	0.167856	0.167856	0.167856	0.167856	0.167856	0.167856	0.167856	0.167856	0.167856	0.167856	0.167856	0.167856	0.167856	0.167856	0.167856	0.167856	0.167856	0.167856	0.167856	0.167856	0.167856	0.167856	0.167856	0.167856	0.167856	0.167856	0.167856	0.167856	0.167856	0.167856	0.167856	0.167856
7	40	20		0.0627491	0.0627491	0.0627491	0.0627491	0.0627491	0.0627491	0.0627491	0.0627491	0.0627491	0.0627491	0.0627491	0.0627491	0.0627491	0.0627491	0.0627491	0.0627491	0.0627491	0.0627491	0.0627491	0.0627491	0.0627491	0.0627491	0.0627491	0.0627491	0.0627491	0.0627491	0.0627491	0.0627491	0.0627491	0.0627491	0.0627491	0.0627491	0.0627491	0.0627491	0.0627491	0.0627491	0.0627491	0.0627491	0.0627491	0.0627491	0.0627491	0.0627491	0.0627491	0.0627491	0.0627491	0.0627491
8	14	0		0.365077	0.365077	0.365077	0.365077	0.365077	0.365077	0.365077	0.365077	0.365077	0.365077	0.365077	0.365077	0.365077	0.365077	0.365077	0.365077	0.365077	0.365077	0.365077	0.365077	0.365077	0.365077	0.365077	0.365077	0.365077	0.365077	0.365077	0.365077	0.365077	0.365077	0.365077	0.365077	0.365077	0.365077	0.365077	0.365077	0.365077	0.365077	0.365077	0.365077	0.365077	0.365077	0.365077	0.365077	0.365077	0.365077
8	14	7		0.31261	0.31261	0.31261	0.31261	0.31261	0.31261	0.31261	0.31261	0.31261	0.31261	0.31261	0.31261	0.31261	0.31261	0.31261	0.31261	0.31261	0.31261	0.31261	0.31261	0.31261	0.31261	0.31261	0.31261	0.31261	0.31261	0.31261	0.31261	0.31261	0.31261	0.31261	0.31261	0.31261	0.31261	0.31261	0.31261	0.31261	0.31261	0.31261	0.31261	0.31261	0.31261	0.31261	0.31261	0.31261	0.31261
8	14	20		0.205274	0.205274	0.205274	0.205274	0.205274	0.205274	0.205274	0.205274	0.205274	0.205274	0.205274	0.205274	0.205274	0.205274	0.205274	0.205274	0.205274	0.205274	0.205274	0.205274	0.205274	0.205274	0.205274	0.205274	0.205274	0.205274	0.205274	0.205274	0.205274	0.205274	0.205274	0.205274	0.205274	0.205274	0.205274	0.205274	0.205274	0.205274	0.205274	0.205274	0.205274	0.205274	0.205274	0.205274	0.205274	0.205274
8	40	0		0.412196	0.412196	0.412196	0.412196	0.412196	0.412196	0.412196	0.412196	0.412196	0.412196	0.412196	0.412196	0.412196	0.412196	0.412196	0.412196	0.412196	0.412196	0.412196	0.412196	0.412196	0.412196	0.412196	0.412196	0.412196	0.412196	0.412196	0.412196	0.412196	0.412196	0.412196	0.412196	0.412196	0.412196	0.412196	0.412196	0.412196	0.412196	0.412196	0.412196	0.412196	0.412196	0.412196	0.412196	0.412196	0.412196
8	40	7		0.534078	0.534078	0.534078	0.534078	0.534078	0.534078	0.534078	0.534078	0.534078	0.534078	0.534078	0.534078	0.534078	0.534078	0.534078	0.534078	0.534078	0.534078	0.534078	0.534078	0.534078	0.534078	0.534078	0.534078	0.534078	0.534078	0.534078	0.534078	0.534078	0.534078	0.534078	0.534078	0.534078	0.534078	0.534078	0.534078	0.534078	0.534078	0.534078	0.534078	0.534078	0.534078	0.534078	0.534078	0.534078	0.534078
8	40	20		0.633506	0.633506	0.633506	0.633506	0.633506	0.633506	0.633506	0.633506	0.633506	0.633506	0.633506	0.633506	0.633506	0.633506	0.633506	0.633506	0.633506	0.633506	0.633506	0.633506	0.633506	0.633506	0.633506	0.633506	0.633506	0.633506	0.633506	0.633506	0.633506	0.633506	0.633506	0.633506	0.633506	0.633506	0.633506	0.633506	0.633506	0.633506	0.633506	0.633506	0.633506	0.633506	0.633506	0.633506	0.633506	0.633506
9	14	0		0.17651	0.17651	0.17651	0.17651	0.17651	0.17651	0.17651	0.17651	0.17651	0.17651	0.17651	0.17651	0.17651	0.17651	0.17651	0.17651	0.17651	0.17651	0.17651	0.17651	0.17651	0.17651	0.17651	0.17651	0.17651	0.17651	0.17651	0.17651	0.17651	0.17651	0.17651	0.17651	0.17651	0.17651	0.17651	0.17651	0.17651	0.17651	0.17651	0.17651	0.17651	0.17651	0.17651	0.17651	0.17651	0.17651
9	14	7		0.160418	0.160418	0.160418	0.160418	0.160418	0.160418	0.160418	0.160418	0.160418	0.160418	0.160418	0.160418	0.160418	0.160418	0.160418	0.160418	0.160418	0.160418	0.160418	0.160418	0.160418	0.160418	0.160418	0.160418	0.160418	0.160418	0.160418	0.160418	0.160418	0.160418	0.160418	0.160418	0.160418	0.160418	0.160418	0.160418	0.160418	0.160418	0.160418	0.160418	0.160418	0.160418	0.160418	0.160418	0.160418	0.160418
9	14	20		0.068776	0.068776	0.068776	0.068776	0.068776	0.068776	0.068776	0.068776	0.068776	0.068776	0.068776	0.068776	0.068776	0.068776	0.068776	0.068776	0.068776	0.068776	0.068776	0.068776	0.068776	0.068776	0.068776	0.068776	0.068776	0.068776	0.068776	0.068776	0.068776	0.068776	0.068776	0.068776	0.068776	0.068776	0.068776	0.068776	0.068776	0.068776	0.068776	0.068776	0.068776	0.068776	0.068776	0.068776	0.068776	0.068776
9	40	0		0.178699	0.178699	0.178699	0.178699	0.178699	0.178699	0.178699	0.178699	0.178699	0.178699	0.178699	0.178699	0.178699	0.178699	0.178699	0.178699	0.178699	0.178699	0.178699	0.178699	0.178699	0.178699	0.178699	0.178699	0.178699	0.178699	0.178699	0.178699	0.178699	0.178699	0.178699	0.178699	0.178699	0.178699	0.178699	0.178699	0.178699	0.178699	0.178699	0.178699	0.178699	0.178699	0.178699	0.178699	0.178699	0.178699
9	40	7		0.236524	0.236524	0.236524	0.236524	0.236524	0.236524	0.236524	0.236524	0.236524	0.236524	0.236524	0.236524	0.236524	0.236524	0.236524	0.236524	0.236524	0.236524	0.236524	0.236524	0.236524	0.236524	0.236524	0.236524	0.236524	0.236524	0.236524	0.236524	0.236524	0.236524	0.236524	0.236524	0.236524	0.236524	0.236524	0.236524	0.236524	0.236524	0.236524	0.236524	0.236524	0.236524	0.236524	0.236524	0.236524	0.236524
9	40	20		0.260377	0.260377	0.260377	0.260377	0.260377	0.260377	0.260377	0.260377	0.260377	0.260377	0.260377	0.260377	0.260377	0.260377	0.260377	0.260377	0.260377	0.260377	0.260377	0.260377	0.260377	0.260377	0.260377	0.260377	0.260377	0.260377	0.260377	0.260377	0.260377	0.260377	0.260377	0.260377	0.260377	0.260377	0.260377	0.260377	0.260377	0.260377	0.260377	0.260377	0.260377	0.260377	0.260377	0.260377	0.260377	0.260377
10	14	0		0.155293	0.155293	0.155293	0.155293	0.155293	0.155293	0.155293	0.155293	0.155293	0.155293	0.155293	0.155293	0.155293	0.155293	0.155293	0.155293	0.155293	0.155293	0.155293	0.155293	0.155293	0.155293	0.155293	0.155293	0.155293	0.155293	0.155293	0.155293	0.155293	0.155293	0.155293	0.155293	0.155293	0.155293	0.155293	0.155293	0.155293	0.155293	0.155293	0.155293	0.155293	0.155293	0.155293	0.155293	0.155293	0.155293
10	14	7		0.104206	0.104206	0.104206	0.104206	0.104206	0.104206	0.104206	0.104206	0.104206	0.104206	0.104206	0.104206	0.104206	0.104206	0.104206	0.104206	0.104206	0.104206	0.104206	0.104206	0.104206	0.104206	0.104206	0.104206	0.104206	0.104206	0.104206	0.104206	0.104206	0.104206	0.104206	0.104206	0.104206	0.104206	0.104206	0.104206	0.104206	0.104206	0.104206	0.104206	0.104206	0.104206	0.104206	0.104206	0.104206	0.104206
10	14	20		0.108541	0.108541	0.108541	0.108541	0.108541	0.108541	0.108541	0.108541	0.108541	0.108541	0.108541	0.108541	0.108541	0.108541	0.108541	0.108541	0.108541	0.108541	0.108541	0.108541	0.108541	0.108541	0.108541	0.108541	0.108541	0.108541	0.108541	0.108541	0.108541	0.108541	0.108541	0.108541	0.108541	0.108541	0.108541	0.108541	0.108541	0.108541	0.108541	0.108541	0.108541	0.108541	0.108541	0.108541	0.108541	0.108541
10	40	0		0.0910404	0.0910404	0.0910404	0.0910404	0.0910404	0.0910404	0.0910404	0.0910404	0.0910404	0.0910404	0.0910404	0.0910404	0.0910404	0.0910404	0.0910404	0.0910404	0.0910404	0.0910404	0.0910404	0.0910404	0.0910404	0.0910404	0.0910404	0.0910404	0.0910404	0.0910404	0.0910404	0.0910404	0.0910404	0.0910404	0.0910404	0.0910404	0.0910404	0.0910404	0.0910404	0.0910404	0.0910404	0.0910404	0.0910404	0.0910404	0.0910404	0.0910404	0.0910404	0.0910404	0.0910404	0.0910404
10	40	7		0.162387	0.162387	0.162387	0.162387	0.162387	0.162387	0.162387	0.162387	0.162387	0.162387	0.162387	0.162387	0.162387	0.162387	0.162387	0.162387	0.162387	0.162387	0.162387	0.162387	0.162387	0.162387	0.162387	0.162387	0.162387	0.162387	0.162387	0.162387	0.162387	0.162387	0.162387	0.162387	0.162387	0.162387	0.162387	0.162387	0.162387	0.162387	0.162387	0.162387	0.162387	0.162387	0.162387	0.162387	0.162387	0.162387
10	40	20		0.138003	0.138003	0.138003	0.138003	0.138003	0.138003	0.138003	0.138003	0.138003	0.138003	0.138003	0.138003	0.138003	0.138003	0.138003	0.138003	0.138003	0.138003	0.138003	0.138003	0.138003	0.138003	0.138003	0.138003	0.138003	0.138003	0.138003	0.138003	0.138003	0.138003	0.138003	0.138003	0.138003	0.138003	0.138003	0.138003	0.138003	0.138003	0.138003	0.138003	0.138003	0.138003	0.138003	0.138003	0.138003	0.138003
11	14	0		0.157123	0.157123	0.157123	0.157123	0.157123	0.157123	0.157123	0.157123	0.157123	0.157123	0.157123	0.157123	0.157123	0.157123	0.157123	0.157123	0.157123	0.157123	0.157123	0.157123	0.157123	0.157123	0.157123	0.157123	0.157123	0.157123	0.157123	0.157123	0.157123	0.157123	0.157123	0.157123	0.157123	0.157123	0.157123	0.157123	0.157123	0.157123	0.157123	0.157123	0.157123	0.157123	0.157123	0.157123	0.157123	0.157123
11	14	7		0.110364	0.110364	0.110364	0.110364	0.110364	0.110364	0.110364	0.110364	0.110364	0.110364	0.110364	0.110364	0.110364	0.110364	0.110364	0.110364	0.110364	0.110364	0.110364	0.110364	0.110364	0.110364	0.110364	0.110364	0.110364	0.110364	0.110364	0.110364	0.110364	0.110364	0.110364	0.110364	0.110364	0.110364	0.110364	0.110364	0.110364	0.110364	0.110364	0.110364	0.110364	0.110364	0.110364	0.110364	0.110364	0.110364
11	14	20		0.100173	0.100173	0.100173	0.100173	0.100173	0.100173	0.100173	0.100173	0.100173	0.100173	0.100173	0.100173	0.100173	0.100173	0.100173	0.100173	0.100173	0.100173	0.100173	0.100173	0.100173	0.100173	0.100173	0.100173	0.100173	0.100173	0.100173	0.100173	0.100173	0.100173	0.100173	0.100173	0.100173	0.100173	0.100173	0.100173	0.100173	0.100173	0.100173	0.100173	0.100173	0.100173	0.100173	0.100173	0.100173	0.100173
11	40	0		0.18065	0.18065	0.18065	0.18065	0.18065	0.18065	0.18065	0.18065	0.18065	0.18065	0.18065	0.18065	0.18065	0.18065	0.18065	0.18065	0.18065	0.18065	0.18065	0.18065	0.18065	0.18065	0.18065	0.18065	0.18065	0.18065	0.18065	0.18065	0.18065	0.18065	0.18065	0.18065	0.18065	0.18065	0.18065	0.18065	0.18065	0.18065	0.18065	0.18065	0.18065	0.18065	0.18065	0.18065	0.18065	0.18065
11	40	7		0.132212	0.132212	0.132212	0.132212	0.132212	0.132212	0.132212	0.132212	0.132212	0.132212	0.132212	0.132212	0.132212	0.132212	0.132212	0.132212	0.132212	0.132212	0.132212	0.132212	0.132212	0.132212	0.132212	0.132212	0.132212	0.132212	0.132212	0.132212	0.132212	0.132212	0.132212	0.132212	0.132212	0.132212	0.132212	0.132212	0.132212	0.132212	0.132212	0.132212	0.132212	0.132212	0.132212	0.132212	0.132212	0.132212
11	40	20		0.104473	0.104473	0.104473	0.104473	0.104473	0.104473	0.104473	0.104473	0.104473	0.104473	0.104473	0.104473	0.104473	0.104473	0.104473	0.104473	0.104473	0.104473	0.104473	0.104473	0.104473	0.104473	0.104473	0.104473	0.104473	0.104473	0.104473	0.104473	0.104473	0.104473	0.104473	0.104473	0.104473	0.104473	0.104473	0.104473	0.104473	0.104473	0.104473	0.104473	0.104473	0.104473	0.104473	0.104473	0.104473	0.104473
12	14	0		0.113053	0.113053	0.113053	0.113053	0.113053	0.113053	0.113053	0.113053	0.113053	0.113053	0.113053	0.113053	0.113053	0.113053	0.113053	0.113053	0.113053	0.113053	0.113053	0.113053	0.113053	0.113053	0.113053	0.113053	0.113053	0.113053	0.113053	0.113053	0.113053	0.113053	0.113053	0.113053	0.113053	0.113053	0.113053	0.113053	0.113053	0.113053	0.113053	0.113053	0.113053	0.113053	0.113053	0.113053	0.113053	0.113053
12	14	7		0.0540862	0.0540862	0.0540862	0.0540862	0.0540862	0.0540862	0.0540862	0.0540862	0.0540862	0.0540862	0.0540862	0.0540862	0.0540862	0.0540862	0.0540862	0.0540862	0.0540862	0.0540862	0.0540862	0.0540862	0.0540862	0.0540862	0.0540862	0.0540862	0.0540862	0.0540862	0.0540862	0.0540862	0.0540862	0.0540862	0.0540862	0.0540862	0.0540862	0.0540862	0.0540862	0.0540862	0.0540862	0.0540862	0.0540862	0.0540862	0.0540862	0.0540862	0.0540862	0.0540862	0.0540862	0.0540862
12	14	20		0.0446097	0.0446097	0.0446097	0.0446097	0.0446097	0.0446097	0.0446097	0.0446097	0.0446097	0.0446097	0.0446097	0.0446097	0.0446097	0.0446097	0.0446097	0.0446097	0.0446097	0.0446097	0.0446097	0.0446097	0.0446097	0.0446097	0.0446097	0.0446097	0.0446097	0.0446097	0.0446097	0.0446097	0.0446097	0.0446097	0.0446097	0.0446097	0.0446097	0.0446097	0.0446097	0.0446097	0.0446097	0.0446097	0.0446097	0.0446097	0.0446097	0.0446097	0.0446097	0.0446097	0.0446097	0.0446097
12	40	0		0.0539217	0.0539217	0.0539217	0.0539217	0.0539217	0.0539217	0.0539217	0.0539217	0.0539217	0.0539217	0.0539217	0.0539217	0.0539217	0.0539217	0.0539217	0.0539217	0.0539217	0.0539217	0.0539217	0.0539217	0.0539217	0.0539217	0.0539217	0.0539217	0.0539217	0.0539217	0.0539217	0.0539217	0.0539217	0.0539217	0.0539217	0.0539217	0.0539217	0.0539217	0.0539217	0.0539217	0.0539217	0.0539217	0.0539217	0.0539217	0.0539217	0.0539217	0.0539217	0.0539217	0.0539217	0.0539217
12	40	7		0.00780426	0.00780426	0.00780426	0.00780426	0.00780426	0.00780426	0.00780426	0.00780426	0.00780426	0.00780426	0.00780426	0.00780426	0.00780426	0.00780426	0.00780426	0.00780426	0.00780426	0.00780426	0.00780426	0.00780426	0.00780426	0.00780426	0.00780426	0.00780426	0.00780426	0.00780426	0.00780426	0.00780426	0.00780426	0.00780426	0.00780426	0.00780426	0.00780426	0.00780426	0.00780426	0.00780426	0.00780426	0.00780426	0.00780426	0.00780426	0.00780426	0.00780426	0.00780426	0.00780426	0.00780426	0.00780426
12	40	20		0.101403	0.101403	0.101403	0.101403	0.101403	0.101403	0.101403	0.101403	0.101403	0.101403	0.101403	0.101403	0.101403	0.101403	0.101403	0.101403	0.101403	0.101403	0.101403	0.101403	0.101403	0.101403	0.101403	0.101403	0.101403	0.101403	0.101403	0.101403	0.101403	0.101403	0.101403	0.101403	0.101403	0.101403	0.101403	0.101403	0.101403	0.101403	0.101403	0.101403	0.101403	0.101403	0.101403	0.101403	0.101403	0.101403
13	14	0		0.20829	0.20829	0.20829	0.20829	0.20829	0.20829	0.20829	0.20829	0.20829	0.20829	0.20829	0.20829	0.20829	0.20829	0.20829	0.20829	0.20829	0.20829	0.20829	0.20829	0.20829	0.20829	0.20829	0.20829	0.20829	0.20829	0.20829	0.20829	0.20829	0.20829	0.20829	0.20829	0.20829	0.20829	0.20829	0.20829	0.20829	0.20829	0.20829	0.20829	0.20829	0.20829	0.20829	0.20829	0.20829	0.20829
13	14	7		0.132905	0.132905	0.132905	0.132905	0.132905	0.132905	0.132905	0.132905	0.132905	0.132905	0.132905	0.132905	0.132905	0.132905	0.132905	0.132905	0.132905	0.132905	0.132905	0.132905	0.132905	0.132905	0.132905	0.132905	0.132905	0.132905	0.132905	0.132905	0.132905	0.132905	0.132905	0.132905	0.132905	0.132905	0.132905	0.132905	0.132905	0.132905	0.132905	0.132905	0.132905	0.132905	0.132905	0.132905	0.132905	0.132905
13	14	20		0.0611016	0.0611016	0.0611016	0.0611016	0.0611016	0.0611016	0.0611016	0.0611016	0.0611016	0.0611016	0.0611016	0.0611016	0.0611016	0.0611016	0.0611016	0.0611016	0.0611016	0.0611016	0.0611016	0.0611016	0.0611016	0.0611016	0.0611016	0.0611016	0.0611016	0.0611016	0.0611016	0.0611016	0.0611016	0.0611016	0.0611016	0.0611016	0.0611016	0.0611016	0.0611016	0.0611016	0.0611016	0.0611016	0.0611016	0.0611016	0.0611016	0.0611016	0.0611016	0.0611016	0.0611016	0.0611016
13	40	0		0.287795	0.287795	0.287795	0.287795	0.287795	0.287795	0.287795	0.287795	0.287795	0.287795	0.287795	0.287795	0.287795	0.287795	0.287795	0.287795	0.287795	0.287795	0.287795	0.287795	0.287795	0.287795	0.287795	0.287795	0.287795	0.287795	0.287795	0.287795	0.287795	0.287795	0.287795	0.287795	0.287795	0.287795	0.287795	0.287795	0.287795	0.287795	0.287795	0.287795	0.287795	0.287795	0.287795	0.287795	0.287795	0.287795
13	40	7		0.196403	0.196403	0.196403	0.196403	0.196403	0.196403	0.196403	0.196403	0.196403	0.196403	0.196403	0.196403	0.196403	0.196403	0.196403	0.196403	0.196403	0.196403	0.196403	0.196403	0.196403	0.196403	0.196403	0.196403	0.196403	0.196403	0.196403	0.196403	0.196403	0.196403	0.196403	0.196403	0.196403	0.196403	0.196403	0.196403	0.196403	0.196403	0.196403	0.196403	0.196403	0.196403	0.196403	0.196403	0.196403	0.196403
13	40	20		0.157045	0.157045	0.157045	0.157045	0.157045	0.157045	0.157045	0.157045	0.157045	0.157045	0.157045	0.157045	0.157045	0.157045	0.157045	0.157045	0.157045	0.157045	0.157045	0.157045	0.157045	0.157045	0.157045	0.157045	0.157045	0.157045	0.157045	0.157045	0.157045	0.157045	0.157045	0.157045	0.157045	0.157045	0.157045	0.157045	0.157045	0.157045	0.157045	0.157045	0.157045	0.157045	0.157045	0.157045	0.157045	0.157045
14	14	0		0.546955	0.546955	0.546955	0.546955	0.546955	0.546955	0.546955	0.546955	0.546955	0.546955	0.546955	0.546955	0.546955	0.546955	0.546955	0.546955	0.546955	0.546955	0.546955	0.546955	0.546955	0.546955	0.546955	0.546955	0.546955	0.546955	0.546955	0.546955	0.546955	0.546955	0.546955	0.546955	0.546955	0.546955	0.546955	0.546955	0.546955	0.546955	0.546955	0.546955	0.546955	0.546955	0.546955	0.546955	0.546955	0.546955
14	14	7		0.616384	0.616384	0.616384	0.616384	0.616384	0.616384	0.616384	0.616384	0.616384	0.616384	0.616384	0.616384	0.616384	0.616384	0.616384	0.616384	0.616384	0.616384	0.616384	0.616384	0.616384	0.616384	0.616384	0.616384	0.616384	0.616384	0.616384	0.616384	0.616384	0.616384	0.616384	0.616384	0.616384	0.616384	0.616384	0.616384	0.616384	0.616384	0.616384	0.616384	0.616384	0.616384	0.616384	0.616384	0.616384	0.616384
14	14	20		0.230168	0.230168	0.230168	0.230168	0.230168	0.230168	0.230168	0.230168	0.230168	0.230168	0.230168	0.230168	0.230168	0.230168	0.230168	0.230168	0.230168	0.230168	0.230168	0.230168	0.230168	0.230168	0.230168	0.230168	0.230168	0.230168	0.230168	0.230168	0.230168	0.230168	0.230168	0.230168	0.230168	0.230168	0.230168	0.230168	0.230168	0.230168	0.230168	0.230168	0.230168	0.230168	0.230168	0.230168	0.230168	0.230168
14	40	0		0.637742	0.637742	0.637742	0.637742	0.637742	0.637742	0.637742	0.637742	0.637742	0.637742	0.637742	0.637742	0.637742	0.637742	0.637742	0.637742	0.637742	0.637742	0.637742	0.637742	0.637742	0.637742	0.637742	0.637742	0.637742	0.637742	0.637742	0.637742	0.637742	0.637742	0.637742	0.637742	0.637742	0.637742	0.637742	0.637742	0.637742	0.637742	0.637742	0.637742	0.637742	0.637742	0.637742	0.637742	0.637742	0.637742
14	40	7		0.82798	0.82798	0.82798	0.82798	0.82798	0.82798	0.82798	0.82798	0.82798	0.82798	0.82798	0.82798	0.82798	0.82798	0.82798	0.82798	0.82798	0.82798	0.82798	0.82798	0.82798	0.82798	0.82798	0.82798	0.82798	0.82798	0.82798	0.82798	0.82798	0.82798	0.82798	0.82798	0.82798	0.82798	0.82798	0.82798	0.82798	0.82798	0.82798	0.82798	0.82798	0.82798	0.82798	0.82798	0.82798	0.82798
14	40	20		0.661206	0.661206	0.661206	0.661206	0.661206	0.661206	0.661206	0.661206	0.661206	0.661206	0.661206	0.661206	0.661206	0.661206	0.661206	0.661206	0.661206	0.661206	0.661206	0.661206	0.661206	0.661206	0.661206	0.661206	0.661206	0.661206	0.661206	0.661206	0.661206	0.661206	0.661206	0.661206	0.661206	0.661206	0.661206	0.661206	0.661206	0.661206	0.661206	0.661206	0.661206	0.661206	0.661206	0.661206	0.661206	0.661206
15	14	0		0.561322	0.561322	0.561322	0.561322	0.561322	0.561322	0.561322	0.561322	0.561322	0.561322	0.561322	0.561322	0.561322	0.561322	0.561322	0.561322	0.561322	0.561322	0.561322	0.561322	0.561322	0.561322	0.561322	0.561322	0.561322	0.561322	0.561322	0.561322	0.561322	0.561322	0.561322	0.561322	0.561322	0.561322	0.561322	0.561322	0.561322	0.561322	0.561322	0.561322	0.561322	0.561322	0.561322	0.561322	0.561322	0.561322
15	14	7		0.3798	0.3798	0.3798	0.3798	0.3798	0.3798	0.3798	0.3798	0.3798	0.3798	0.3798	0.3798	0.3798	0.3798	0.3798	0.3798	0.3798	0.3798	0.3798	0.3798	0.3798	0.3798	0.3798	0.3798	0.3798	0.3798	0.3798	0.3798	0.3798	0.3798	0.3798	0.3798	0.3798	0.3798	0.3798	0.3798	0.3798	0.3798	0.3798	0.3798	0.3798	0.3798	0.3798	0.3798	0.3798	0.3798
15	14	20		0.144515	0.144515	0.144515	0.144515	0.144515	0.144515	0.144515	0.144515	0.144515	0.144515	0.144515	0.144515	0.144515	0.144515	0.144515	0.144515	0.144515	0.144515	0.144515	0.144515	0.144515	0.144515	0.144515	0.144515	0.144515	0.144515	0.144515	0.144515	0.144515	0.144515	0.144515	0.144515	0.144515	0.144515	0.144515	0.144515	0.144515	0.144515	0.144515	0.144515	0.144515	0.144515	0.144515	0.144515	0.144515	0.144515
15	40	0		0.583034	0.583034	0.583034	0.583034	0.583034	0.583034	0.583034	0.583034	0.583034	0.583034	0.583034	0.583034	0.583034	0.583034	0.583034	0.583034	0.583034	0.583034	0.583034	0.583034	0.583034	0.583034	0.583034	0.583034	0.583034	0.583034	0.583034	0.583034	0.583034	0.583034	0.583034	0.583034	0.583034	0.583034	0.583034	0.583034	0.583034	0.583034	0.583034	0.583034	0.583034	0.583034	0.583034	0.583034	0.583034	0.583034
15	40	7		0.550986	0.550986	0.550986	0.550986	0.550986	0.550986	0.550986	0.550986	0.550986	0.550986	0.550986	0.550986	0.550986	0.550986	0.550986	0.550986	0.550986	0.550986	0.550986	0.550986	0.550986	0.550986	0.550986	0.550986	0.550986	0.550986	0.550986	0.550986	0.550986	0.550986	0.550986	0.550986	0.550986	0.550986	0.550986	0.550986	0.550986	0.550986	0.550986	0.550986	0.550986	0.550986	0.550986	0.550986	0.550986	0.550986
15	40	20		0.392178	0.392178	0.392178	0.392178	0.392178	0.392178	0.392178	0.392178	0.392178	0.392178	0.392178	0.392178	0.392178	0.392178	0.392178	0.392178	0.392178	0.392178	0.392178	0.392178	0.392178	0.392178	0.392178	0.392178	0.392178	0.392178	0.392178	0.392178	0.392178	0.392178	0.392178	0.392178	0.392178	0.392178	0.392178	0.392178	0.392178	0.392178	0.392178	0.392178	0.392178	0.392178	0.392178	0.392178	0.392178	0.392178
[truncated: 955 more columns]

## Sheet: fig. 6e
variance	sub1	sub2	sub3	sub4	sub5	sub6	sub7	sub8	sub9	sub10	sub11	sub12	sub13	sub14	sub15
0	1	1	1	1	1	1	1	1	1	1	1	1	1	1	1
7	0.341745	0.511935	1.11235	0.701692	0.67721	0.460833	0.474977	0.934073	0.589697	0.68218	1.28275	0.450067	1.74554	0.693166	0.67142
20	0.803031	0.142162	0.878084	0.885534	0.658177	0.459949	1.09967	0.360933	0.422927	0.668064	0.805807	0.0146853	0.678955	0.505405	0.447834

## Sheet: fig.6h
error size	variance	sub1	sub2	sub3	sub4	sub5	sub6	sub7	sub8	sub9	sub10
14	0	81.2395	51.6142	100.866	66.8742	182.867	94.9075	68.1773	87.9003	5.77534	54.4136
14	7	16.7832	7.07268	34.3301	45.0281	96.311	48.0146	60.0158	89.0058	11.6046	26.4523
14	20	-13.7236	29.1535	36.7925	32.599	-3.95478	49.5501	16.5364	8.18747	15.8033	26.8827
40	0	54.9434	16.7589	103.024	0.902594	114.375	95.7798	100.288	100.905	14.3713	15.918
40	7	40.5571	56.3178	89.2409	32.7289	118.25	66.8297	136.035	61.1229	15.8724	44.1661
40	20	44.3344	2.98198	71.6239	45.2229	92.8421	85.7751	31.0346	50.6972	-6.40149	-0.48572

## Sheet: fig.6i
sub	size	variance	time (ms)	-200	-199	-198	-197	-196	-195	-194	-193	-192	-191	-190	-189	-188	-187	-186	-185	-184	-183	-182	-181	-180	-179	-178	-177	-176	-175	-174	-173	-172	-171	-170	-169	-168	-167	-166	-165	-164	-163	-162	-161	-160	-159	-158	-157	-156	-155
1	14	0		0.106347	0.106347	0.106347	0.106347	0.106347	0.106347	0.106347	0.106347	0.106347	0.106347	0.106347	0.106347	0.106347	0.106347	0.106347	0.106347	0.106347	0.106347	0.106347	0.106347	0.106347	0.106347	0.106347	0.106347	0.106347	0.106347	0.106347	0.106347	0.106347	0.106347	0.106347	0.106347	0.106347	0.106347	0.106347	0.106347	0.106347	0.106347	0.106347	0.106347	0.106347	0.106347	0.106347	0.106347	0.106347	0.106347
1	14	7		0.135399	0.135399	0.135399	0.135399	0.135399	0.135399	0.135399	0.135399	0.135399	0.135399	0.135399	0.135399	0.135399	0.135399	0.135399	0.135399	0.135399	0.135399	0.135399	0.135399	0.135399	0.135399	0.135399	0.135399	0.135399	0.135399	0.135399	0.135399	0.135399	0.135399	0.135399	0.135399	0.135399	0.135399	0.135399	0.135399	0.135399	0.135399	0.135399	0.135399	0.135399	0.135399	0.135399	0.135399	0.135399	0.135399
1	14	20		-0.0424214	-0.0424214	-0.0424214	-0.0424214	-0.0424214	-0.0424214	-0.0424214	-0.0424214	-0.0424214	-0.0424214	-0.0424214	-0.0424214	-0.0424214	-0.0424214	-0.0424214	-0.0424214	-0.0424214	-0.0424214	-0.0424214	-0.0424214	-0.0424214	-0.0424214	-0.0424214	-0.0424214	-0.0424214	-0.0424214	-0.0424214	-0.0424214	-0.0424214	-0.0424214	-0.0424214	-0.0424214	-0.0424214	-0.0424214	-0.0424214	-0.0424214	-0.0424214	-0.0424214	-0.0424214	-0.0424214	-0.0424214	-0.0424214	-0.0424214	-0.0424214	-0.0424214	-0.0424214
1	40	0		0.172338	0.172338	0.172338	0.172338	0.172338	0.172338	0.172338	0.172338	0.172338	0.172338	0.172338	0.172338	0.172338	0.172338	0.172338	0.172338	0.172338	0.172338	0.172338	0.172338	0.172338	0.172338	0.172338	0.172338	0.172338	0.172338	0.172338	0.172338	0.172338	0.172338	0.172338	0.172338	0.172338	0.172338	0.172338	0.172338	0.172338	0.172338	0.172338	0.172338	0.172338	0.172338	0.172338	0.172338	0.172338	0.172338
1	40	7		0.0899581	0.0899581	0.0899581	0.0899581	0.0899581	0.0899581	0.0899581	0.0899581	0.0899581	0.0899581	0.0899581	0.0899581	0.0899581	0.0899581	0.0899581	0.0899581	0.0899581	0.0899581	0.0899581	0.0899581	0.0899581	0.0899581	0.0899581	0.0899581	0.0899581	0.0899581	0.0899581	0.0899581	0.0899581	0.0899581	0.0899581	0.0899581	0.0899581	0.0899581	0.0899581	0.0899581	0.0899581	0.0899581	0.0899581	0.0899581	0.0899581	0.0899581	0.0899581	0.0899581	0.0899581	0.0899581
1	40	20		0.108815	0.108815	0.108815	0.108815	0.108815	0.108815	0.108815	0.108815	0.108815	0.108815	0.108815	0.108815	0.108815	0.108815	0.108815	0.108815	0.108815	0.108815	0.108815	0.108815	0.108815	0.108815	0.108815	0.108815	0.108815	0.108815	0.108815	0.108815	0.108815	0.108815	0.108815	0.108815	0.108815	0.108815	0.108815	0.108815	0.108815	0.108815	0.108815	0.108815	0.108815	0.108815	0.108815	0.108815	0.108815	0.108815
2	14	0		0.170431	0.170431	0.170431	0.170431	0.170431	0.170431	0.170431	0.170431	0.170431	0.170431	0.170431	0.170431	0.170431	0.170431	0.170431	0.170431	0.170431	0.170431	0.170431	0.170431	0.170431	0.170431	0.170431	0.170431	0.170431	0.170431	0.170431	0.170431	0.170431	0.170431	0.170431	0.170431	0.170431	0.170431	0.170431	0.170431	0.170431	0.170431	0.170431	0.170431	0.170431	0.170431	0.170431	0.170431	0.170431	0.170431
2	14	7		0.011615	0.011615	0.011615	0.011615	0.011615	0.011615	0.011615	0.011615	0.011615	0.011615	0.011615	0.011615	0.011615	0.011615	0.011615	0.011615	0.011615	0.011615	0.011615	0.011615	0.011615	0.011615	0.011615	0.011615	0.011615	0.011615	0.011615	0.011615	0.011615	0.011615	0.011615	0.011615	0.011615	0.011615	0.011615	0.011615	0.011615	0.011615	0.011615	0.011615	0.011615	0.011615	0.011615	0.011615	0.011615	0.011615
2	14	20		0.112347	0.112347	0.112347	0.112347	0.112347	0.112347	0.112347	0.112347	0.112347	0.112347	0.112347	0.112347	0.112347	0.112347	0.112347	0.112347	0.112347	0.112347	0.112347	0.112347	0.112347	0.112347	0.112347	0.112347	0.112347	0.112347	0.112347	0.112347	0.112347	0.112347	0.112347	0.112347	0.112347	0.112347	0.112347	0.112347	0.112347	0.112347	0.112347	0.112347	0.112347	0.112347	0.112347	0.112347	0.112347	0.112347
2	40	0		0.0677243	0.0677243	0.0677243	0.0677243	0.0677243	0.0677243	0.0677243	0.0677243	0.0677243	0.0677243	0.0677243	0.0677243	0.0677243	0.0677243	0.0677243	0.0677243	0.0677243	0.0677243	0.0677243	0.0677243	0.0677243	0.0677243	0.0677243	0.0677243	0.0677243	0.0677243	0.0677243	0.0677243	0.0677243	0.0677243	0.0677243	0.0677243	0.0677243	0.0677243	0.0677243	0.0677243	0.0677243	0.0677243	0.0677243	0.0677243	0.0677243	0.0677243	0.0677243	0.0677243	0.0677243	0.0677243
2	40	7		0.0302246	0.0302246	0.0302246	0.0302246	0.0302246	0.0302246	0.0302246	0.0302246	0.0302246	0.0302246	0.0302246	0.0302246	0.0302246	0.0302246	0.0302246	0.0302246	0.0302246	0.0302246	0.0302246	0.0302246	0.0302246	0.0302246	0.0302246	0.0302246	0.0302246	0.0302246	0.0302246	0.0302246	0.0302246	0.0302246	0.0302246	0.0302246	0.0302246	0.0302246	0.0302246	0.0302246	0.0302246	0.0302246	0.0302246	0.0302246	0.0302246	0.0302246	0.0302246	0.0302246	0.0302246	0.0302246
2	40	20		0.00771291	0.00771291	0.00771291	0.00771291	0.00771291	0.00771291	0.00771291	0.00771291	0.00771291	0.00771291	0.00771291	0.00771291	0.00771291	0.00771291	0.00771291	0.00771291	0.00771291	0.00771291	0.00771291	0.00771291	0.00771291	0.00771291	0.00771291	0.00771291	0.00771291	0.00771291	0.00771291	0.00771291	0.00771291	0.00771291	0.00771291	0.00771291	0.00771291	0.00771291	0.00771291	0.00771291	0.00771291	0.00771291	0.00771291	0.00771291	0.00771291	0.00771291	0.00771291	0.00771291	0.00771291	0.00771291
3	14	0		0.149716	0.149716	0.149716	0.149716	0.149716	0.149716	0.149716	0.149716	0.149716	0.149716	0.149716	0.149716	0.149716	0.149716	0.149716	0.149716	0.149716	0.149716	0.149716	0.149716	0.149716	0.149716	0.149716	0.149716	0.149716	0.149716	0.149716	0.149716	0.149716	0.149716	0.149716	0.149716	0.149716	0.149716	0.149716	0.149716	0.149716	0.149716	0.149716	0.149716	0.149716	0.149716	0.149716	0.149716	0.149716	0.149716
3	14	7		0.0767955	0.0767955	0.0767955	0.0767955	0.0767955	0.0767955	0.0767955	0.0767955	0.0767955	0.0767955	0.0767955	0.0767955	0.0767955	0.0767955	0.0767955	0.0767955	0.0767955	0.0767955	0.0767955	0.0767955	0.0767955	0.0767955	0.0767955	0.0767955	0.0767955	0.0767955	0.0767955	0.0767955	0.0767955	0.0767955	0.0767955	0.0767955	0.0767955	0.0767955	0.0767955	0.0767955	0.0767955	0.0767955	0.0767955	0.0767955	0.0767955	0.0767955	0.0767955	0.0767955	0.0767955	0.0767955
3	14	20		0.0441549	0.0441549	0.0441549	0.0441549	0.0441549	0.0441549	0.0441549	0.0441549	0.0441549	0.0441549	0.0441549	0.0441549	0.0441549	0.0441549	0.0441549	0.0441549	0.0441549	0.0441549	0.0441549	0.0441549	0.0441549	0.0441549	0.0441549	0.0441549	0.0441549	0.0441549	0.0441549	0.0441549	0.0441549	0.0441549	0.0441549	0.0441549	0.0441549	0.0441549	0.0441549	0.0441549	0.0441549	0.0441549	0.0441549	0.0441549	0.0441549	0.0441549	0.0441549	0.0441549	0.0441549	0.0441549
3	40	0		0.13399	0.13399	0.13399	0.13399	0.13399	0.13399	0.13399	0.13399	0.13399	0.13399	0.13399	0.13399	0.13399	0.13399	0.13399	0.13399	0.13399	0.13399	0.13399	0.13399	0.13399	0.13399	0.13399	0.13399	0.13399	0.13399	0.13399	0.13399	0.13399	0.13399	0.13399	0.13399	0.13399	0.13399	0.13399	0.13399	0.13399	0.13399	0.13399	0.13399	0.13399	0.13399	0.13399	0.13399	0.13399	0.13399
3	40	7		0.152214	0.152214	0.152214	0.152214	0.152214	0.152214	0.152214	0.152214	0.152214	0.152214	0.152214	0.152214	0.152214	0.152214	0.152214	0.152214	0.152214	0.152214	0.152214	0.152214	0.152214	0.152214	0.152214	0.152214	0.152214	0.152214	0.152214	0.152214	0.152214	0.152214	0.152214	0.152214	0.152214	0.152214	0.152214	0.152214	0.152214	0.152214	0.152214	0.152214	0.152214	0.152214	0.152214	0.152214	0.152214	0.152214
3	40	20		0.0875524	0.0875524	0.0875524	0.0875524	0.0875524	0.0875524	0.0875524	0.0875524	0.0875524	0.0875524	0.0875524	0.0875524	0.0875524	0.0875524	0.0875524	0.0875524	0.0875524	0.0875524	0.0875524	0.0875524	0.0875524	0.0875524	0.0875524	0.0875524	0.0875524	0.0875524	0.0875524	0.0875524	0.0875524	0.0875524	0.0875524	0.0875524	0.0875524	0.0875524	0.0875524	0.0875524	0.0875524	0.0875524	0.0875524	0.0875524	0.0875524	0.0875524	0.0875524	0.0875524	0.0875524	0.0875524
4	14	0		0.171164	0.171164	0.171164	0.171164	0.171164	0.171164	0.171164	0.171164	0.171164	0.171164	0.171164	0.171164	0.171164	0.171164	0.171164	0.171164	0.171164	0.171164	0.171164	0.171164	0.171164	0.171164	0.171164	0.171164	0.171164	0.171164	0.171164	0.171164	0.171164	0.171164	0.171164	0.171164	0.171164	0.171164	0.171164	0.171164	0.171164	0.171164	0.171164	0.171164	0.171164	0.171164	0.171164	0.171164	0.171164	0.171164
4	14	7		0.0543455	0.0543455	0.0543455	0.0543455	0.0543455	0.0543455	0.0543455	0.0543455	0.0543455	0.0543455	0.0543455	0.0543455	0.0543455	0.0543455	0.0543455	0.0543455	0.0543455	0.0543455	0.0543455	0.0543455	0.0543455	0.0543455	0.0543455	0.0543455	0.0543455	0.0543455	0.0543455	0.0543455	0.0543455	0.0543455	0.0543455	0.0543455	0.0543455	0.0543455	0.0543455	0.0543455	0.0543455	0.0543455	0.0543455	0.0543455	0.0543455	0.0543455	0.0543455	0.0543455	0.0543455	0.0543455
4	14	20		0.00381215	0.00381215	0.00381215	0.00381215	0.00381215	0.00381215	0.00381215	0.00381215	0.00381215	0.00381215	0.00381215	0.00381215	0.00381215	0.00381215	0.00381215	0.00381215	0.00381215	0.00381215	0.00381215	0.00381215	0.00381215	0.00381215	0.00381215	0.00381215	0.00381215	0.00381215	0.00381215	0.00381215	0.00381215	0.00381215	0.00381215	0.00381215	0.00381215	0.00381215	0.00381215	0.00381215	0.00381215	0.00381215	0.00381215	0.00381215	0.00381215	0.00381215	0.00381215	0.00381215	0.00381215	0.00381215
4	40	0		-0.0344745	-0.0344745	-0.0344745	-0.0344745	-0.0344745	-0.0344745	-0.0344745	-0.0344745	-0.0344745	-0.0344745	-0.0344745	-0.0344745	-0.0344745	-0.0344745	-0.0344745	-0.0344745	-0.0344745	-0.0344745	-0.0344745	-0.0344745	-0.0344745	-0.0344745	-0.0344745	-0.0344745	-0.0344745	-0.0344745	-0.0344745	-0.0344745	-0.0344745	-0.0344745	-0.0344745	-0.0344745	-0.0344745	-0.0344745	-0.0344745	-0.0344745	-0.0344745	-0.0344745	-0.0344745	-0.0344745	-0.0344745	-0.0344745	-0.0344745	-0.0344745	-0.0344745	-0.0344745
4	40	7		0.067492	0.067492	0.067492	0.067492	0.067492	0.067492	0.067492	0.067492	0.067492	0.067492	0.067492	0.067492	0.067492	0.067492	0.067492	0.067492	0.067492	0.067492	0.067492	0.067492	0.067492	0.067492	0.067492	0.067492	0.067492	0.067492	0.067492	0.067492	0.067492	0.067492	0.067492	0.067492	0.067492	0.067492	0.067492	0.067492	0.067492	0.067492	0.067492	0.067492	0.067492	0.067492	0.067492	0.067492	0.067492	0.067492
4	40	20		0.0799892	0.0799892	0.0799892	0.0799892	0.0799892	0.0799892	0.0799892	0.0799892	0.0799892	0.0799892	0.0799892	0.0799892	0.0799892	0.0799892	0.0799892	0.0799892	0.0799892	0.0799892	0.0799892	0.0799892	0.0799892	0.0799892	0.0799892	0.0799892	0.0799892	0.0799892	0.0799892	0.0799892	0.0799892	0.0799892	0.0799892	0.0799892	0.0799892	0.0799892	0.0799892	0.0799892	0.0799892	0.0799892	0.0799892	0.0799892	0.0799892	0.0799892	0.0799892	0.0799892	0.0799892	0.0799892
5	14	0		0.257356	0.257356	0.257356	0.257356	0.257356	0.257356	0.257356	0.257356	0.257356	0.257356	0.257356	0.257356	0.257356	0.257356	0.257356	0.257356	0.257356	0.257356	0.257356	0.257356	0.257356	0.257356	0.257356	0.257356	0.257356	0.257356	0.257356	0.257356	0.257356	0.257356	0.257356	0.257356	0.257356	0.257356	0.257356	0.257356	0.257356	0.257356	0.257356	0.257356	0.257356	0.257356	0.257356	0.257356	0.257356	0.257356
5	14	7		0.149035	0.149035	0.149035	0.149035	0.149035	0.149035	0.149035	0.149035	0.149035	0.149035	0.149035	0.149035	0.149035	0.149035	0.149035	0.149035	0.149035	0.149035	0.149035	0.149035	0.149035	0.149035	0.149035	0.149035	0.149035	0.149035	0.149035	0.149035	0.149035	0.149035	0.149035	0.149035	0.149035	0.149035	0.149035	0.149035	0.149035	0.149035	0.149035	0.149035	0.149035	0.149035	0.149035	0.149035	0.149035	0.149035
5	14	20		0.0326714	0.0326714	0.0326714	0.0326714	0.0326714	0.0326714	0.0326714	0.0326714	0.0326714	0.0326714	0.0326714	0.0326714	0.0326714	0.0326714	0.0326714	0.0326714	0.0326714	0.0326714	0.0326714	0.0326714	0.0326714	0.0326714	0.0326714	0.0326714	0.0326714	0.0326714	0.0326714	0.0326714	0.0326714	0.0326714	0.0326714	0.0326714	0.0326714	0.0326714	0.0326714	0.0326714	0.0326714	0.0326714	0.0326714	0.0326714	0.0326714	0.0326714	0.0326714	0.0326714	0.0326714	0.0326714
5	40	0		0.199017	0.199017	0.199017	0.199017	0.199017	0.199017	0.199017	0.199017	0.199017	0.199017	0.199017	0.199017	0.199017	0.199017	0.199017	0.199017	0.199017	0.199017	0.199017	0.199017	0.199017	0.199017	0.199017	0.199017	0.199017	0.199017	0.199017	0.199017	0.199017	0.199017	0.199017	0.199017	0.199017	0.199017	0.199017	0.199017	0.199017	0.199017	0.199017	0.199017	0.199017	0.199017	0.199017	0.199017	0.199017	0.199017
5	40	7		0.0378368	0.0378368	0.0378368	0.0378368	0.0378368	0.0378368	0.0378368	0.0378368	0.0378368	0.0378368	0.0378368	0.0378368	0.0378368	0.0378368	0.0378368	0.0378368	0.0378368	0.0378368	0.0378368	0.0378368	0.0378368	0.0378368	0.0378368	0.0378368	0.0378368	0.0378368	0.0378368	0.0378368	0.0378368	0.0378368	0.0378368	0.0378368	0.0378368	0.0378368	0.0378368	0.0378368	0.0378368	0.0378368	0.0378368	0.0378368	0.0378368	0.0378368	0.0378368	0.0378368	0.0378368	0.0378368
5	40	20		0.0909317	0.0909317	0.0909317	0.0909317	0.0909317	0.0909317	0.0909317	0.0909317	0.0909317	0.0909317	0.0909317	0.0909317	0.0909317	0.0909317	0.0909317	0.0909317	0.0909317	0.0909317	0.0909317	0.0909317	0.0909317	0.0909317	0.0909317	0.0909317	0.0909317	0.0909317	0.0909317	0.0909317	0.0909317	0.0909317	0.0909317	0.0909317	0.0909317	0.0909317	0.0909317	0.0909317	0.0909317	0.0909317	0.0909317	0.0909317	0.0909317	0.0909317	0.0909317	0.0909317	0.0909317	0.0909317
6	14	0		0.148479	0.148479	0.148479	0.148479	0.148479	0.148479	0.148479	0.148479	0.148479	0.148479	0.148479	0.148479	0.148479	0.148479	0.148479	0.148479	0.148479	0.148479	0.148479	0.148479	0.148479	0.148479	0.148479	0.148479	0.148479	0.148479	0.148479	0.148479	0.148479	0.148479	0.148479	0.148479	0.148479	0.148479	0.148479	0.148479	0.148479	0.148479	0.148479	0.148479	0.148479	0.148479	0.148479	0.148479	0.148479	0.148479
6	14	7		0.0553948	0.0553948	0.0553948	0.0553948	0.0553948	0.0553948	0.0553948	0.0553948	0.0553948	0.0553948	0.0553948	0.0553948	0.0553948	0.0553948	0.0553948	0.0553948	0.0553948	0.0553948	0.0553948	0.0553948	0.0553948	0.0553948	0.0553948	0.0553948	0.0553948	0.0553948	0.0553948	0.0553948	0.0553948	0.0553948	0.0553948	0.0553948	0.0553948	0.0553948	0.0553948	0.0553948	0.0553948	0.0553948	0.0553948	0.0553948	0.0553948	0.0553948	0.0553948	0.0553948	0.0553948	0.0553948
6	14	20		0.103271	0.103271	0.103271	0.103271	0.103271	0.103271	0.103271	0.103271	0.103271	0.103271	0.103271	0.103271	0.103271	0.103271	0.103271	0.103271	0.103271	0.103271	0.103271	0.103271	0.103271	0.103271	0.103271	0.103271	0.103271	0.103271	0.103271	0.103271	0.103271	0.103271	0.103271	0.103271	0.103271	0.103271	0.103271	0.103271	0.103271	0.103271	0.103271	0.103271	0.103271	0.103271	0.103271	0.103271	0.103271	0.103271
6	40	0		0.241811	0.241811	0.241811	0.241811	0.241811	0.241811	0.241811	0.241811	0.241811	0.241811	0.241811	0.241811	0.241811	0.241811	0.241811	0.241811	0.241811	0.241811	0.241811	0.241811	0.241811	0.241811	0.241811	0.241811	0.241811	0.241811	0.241811	0.241811	0.241811	0.241811	0.241811	0.241811	0.241811	0.241811	0.241811	0.241811	0.241811	0.241811	0.241811	0.241811	0.241811	0.241811	0.241811	0.241811	0.241811	0.241811
6	40	7		0.0512311	0.0512311	0.0512311	0.0512311	0.0512311	0.0512311	0.0512311	0.0512311	0.0512311	0.0512311	0.0512311	0.0512311	0.0512311	0.0512311	0.0512311	0.0512311	0.0512311	0.0512311	0.0512311	0.0512311	0.0512311	0.0512311	0.0512311	0.0512311	0.0512311	0.0512311	0.0512311	0.0512311	0.0512311	0.0512311	0.0512311	0.0512311	0.0512311	0.0512311	0.0512311	0.0512311	0.0512311	0.0512311	0.0512311	0.0512311	0.0512311	0.0512311	0.0512311	0.0512311	0.0512311	0.0512311
6	40	20		0.0715746	0.0715746	0.0715746	0.0715746	0.0715746	0.0715746	0.0715746	0.0715746	0.0715746	0.0715746	0.0715746	0.0715746	0.0715746	0.0715746	0.0715746	0.0715746	0.0715746	0.0715746	0.0715746	0.0715746	0.0715746	0.0715746	0.0715746	0.0715746	0.0715746	0.0715746	0.0715746	0.0715746	0.0715746	0.0715746	0.0715746	0.0715746	0.0715746	0.0715746	0.0715746	0.0715746	0.0715746	0.0715746	0.0715746	0.0715746	0.0715746	0.0715746	0.0715746	0.0715746	0.0715746	0.0715746
7	14	0		0.0937343	0.0937343	0.0937343	0.0937343	0.0937343	0.0937343	0.0937343	0.0937343	0.0937343	0.0937343	0.0937343	0.0937343	0.0937343	0.0937343	0.0937343	0.0937343	0.0937343	0.0937343	0.0937343	0.0937343	0.0937343	0.0937343	0.0937343	0.0937343	0.0937343	0.0937343	0.0937343	0.0937343	0.0937343	0.0937343	0.0937343	0.0937343	0.0937343	0.0937343	0.0937343	0.0937343	0.0937343	0.0937343	0.0937343	0.0937343	0.0937343	0.0937343	0.0937343	0.0937343	0.0937343	0.0937343
7	14	7		0.202548	0.202548	0.202548	0.202548	0.202548	0.202548	0.202548	0.202548	0.202548	0.202548	0.202548	0.202548	0.202548	0.202548	0.202548	0.202548	0.202548	0.202548	0.202548	0.202548	0.202548	0.202548	0.202548	0.202548	0.202548	0.202548	0.202548	0.202548	0.202548	0.202548	0.202548	0.202548	0.202548	0.202548	0.202548	0.202548	0.202548	0.202548	0.202548	0.202548	0.202548	0.202548	0.202548	0.202548	0.202548	0.202548
7	14	20		0.0602829	0.0602829	0.0602829	0.0602829	0.0602829	0.0602829	0.0602829	0.0602829	0.0602829	0.0602829	0.0602829	0.0602829	0.0602829	0.0602829	0.0602829	0.0602829	0.0602829	0.0602829	0.0602829	0.0602829	0.0602829	0.0602829	0.0602829	0.0602829	0.0602829	0.0602829	0.0602829	0.0602829	0.0602829	0.0602829	0.0602829	0.0602829	0.0602829	0.0602829	0.0602829	0.0602829	0.0602829	0.0602829	0.0602829	0.0602829	0.0602829	0.0602829	0.0602829	0.0602829	0.0602829	0.0602829
7	40	0		0.266536	0.266536	0.266536	0.266536	0.266536	0.266536	0.266536	0.266536	0.266536	0.266536	0.266536	0.266536	0.266536	0.266536	0.266536	0.266536	0.266536	0.266536	0.266536	0.266536	0.266536	0.266536	0.266536	0.266536	0.266536	0.266536	0.266536	0.266536	0.266536	0.266536	0.266536	0.266536	0.266536	0.266536	0.266536	0.266536	0.266536	0.266536	0.266536	0.266536	0.266536	0.266536	0.266536	0.266536	0.266536	0.266536
7	40	7		0.233331	0.233331	0.233331	0.233331	0.233331	0.233331	0.233331	0.233331	0.233331	0.233331	0.233331	0.233331	0.233331	0.233331	0.233331	0.233331	0.233331	0.233331	0.233331	0.233331	0.233331	0.233331	0.233331	0.233331	0.233331	0.233331	0.233331	0.233331	0.233331	0.233331	0.233331	0.233331	0.233331	0.233331	0.233331	0.233331	0.233331	0.233331	0.233331	0.233331	0.233331	0.233331	0.233331	0.233331	0.233331	0.233331
7	40	20		0.184524	0.184524	0.184524	0.184524	0.184524	0.184524	0.184524	0.184524	0.184524	0.184524	0.184524	0.184524	0.184524	0.184524	0.184524	0.184524	0.184524	0.184524	0.184524	0.184524	0.184524	0.184524	0.184524	0.184524	0.184524	0.184524	0.184524	0.184524	0.184524	0.184524	0.184524	0.184524	0.184524	0.184524	0.184524	0.184524	0.184524	0.184524	0.184524	0.184524	0.184524	0.184524	0.184524	0.184524	0.184524	0.184524
8	14	0		0.169166	0.169166	0.169166	0.169166	0.169166	0.169166	0.169166	0.169166	0.169166	0.169166	0.169166	0.169166	0.169166	0.169166	0.169166	0.169166	0.169166	0.169166	0.169166	0.169166	0.169166	0.169166	0.169166	0.169166	0.169166	0.169166	0.169166	0.169166	0.169166	0.169166	0.169166	0.169166	0.169166	0.169166	0.169166	0.169166	0.169166	0.169166	0.169166	0.169166	0.169166	0.169166	0.169166	0.169166	0.169166	0.169166
8	14	7		0.213296	0.213296	0.213296	0.213296	0.213296	0.213296	0.213296	0.213296	0.213296	0.213296	0.213296	0.213296	0.213296	0.213296	0.213296	0.213296	0.213296	0.213296	0.213296	0.213296	0.213296	0.213296	0.213296	0.213296	0.213296	0.213296	0.213296	0.213296	0.213296	0.213296	0.213296	0.213296	0.213296	0.213296	0.213296	0.213296	0.213296	0.213296	0.213296	0.213296	0.213296	0.213296	0.213296	0.213296	0.213296	0.213296
8	14	20		0.0671999	0.0671999	0.0671999	0.0671999	0.0671999	0.0671999	0.0671999	0.0671999	0.0671999	0.0671999	0.0671999	0.0671999	0.0671999	0.0671999	0.0671999	0.0671999	0.0671999	0.0671999	0.0671999	0.0671999	0.0671999	0.0671999	0.0671999	0.0671999	0.0671999	0.0671999	0.0671999	0.0671999	0.0671999	0.0671999	0.0671999	0.0671999	0.0671999	0.0671999	0.0671999	0.0671999	0.0671999	0.0671999	0.0671999	0.0671999	0.0671999	0.0671999	0.0671999	0.0671999	0.0671999	0.0671999
8	40	0		0.197166	0.197166	0.197166	0.197166	0.197166	0.197166	0.197166	0.197166	0.197166	0.197166	0.197166	0.197166	0.197166	0.197166	0.197166	0.197166	0.197166	0.197166	0.197166	0.197166	0.197166	0.197166	0.197166	0.197166	0.197166	0.197166	0.197166	0.197166	0.197166	0.197166	0.197166	0.197166	0.197166	0.197166	0.197166	0.197166	0.197166	0.197166	0.197166	0.197166	0.197166	0.197166	0.197166	0.197166	0.197166	0.197166
8	40	7		0.175712	0.175712	0.175712	0.175712	0.175712	0.175712	0.175712	0.175712	0.175712	0.175712	0.175712	0.175712	0.175712	0.175712	0.175712	0.175712	0.175712	0.175712	0.175712	0.175712	0.175712	0.175712	0.175712	0.175712	0.175712	0.175712	0.175712	0.175712	0.175712	0.175712	0.175712	0.175712	0.175712	0.175712	0.175712	0.175712	0.175712	0.175712	0.175712	0.175712	0.175712	0.175712	0.175712	0.175712	0.175712	0.175712
8	40	20		0.0526841	0.0526841	0.0526841	0.0526841	0.0526841	0.0526841	0.0526841	0.0526841	0.0526841	0.0526841	0.0526841	0.0526841	0.0526841	0.0526841	0.0526841	0.0526841	0.0526841	0.0526841	0.0526841	0.0526841	0.0526841	0.0526841	0.0526841	0.0526841	0.0526841	0.0526841	0.0526841	0.0526841	0.0526841	0.0526841	0.0526841	0.0526841	0.0526841	0.0526841	0.0526841	0.0526841	0.0526841	0.0526841	0.0526841	0.0526841	0.0526841	0.0526841	0.0526841	0.0526841	0.0526841	0.0526841
9	14	0		-0.0641526	-0.0641526	-0.0641526	-0.0641526	-0.0641526	-0.0641526	-0.0641526	-0.0641526	-0.0641526	-0.0641526	-0.0641526	-0.0641526	-0.0641526	-0.0641526	-0.0641526	-0.0641526	-0.0641526	-0.0641526	-0.0641526	-0.0641526	-0.0641526	-0.0641526	-0.0641526	-0.0641526	-0.0641526	-0.0641526	-0.0641526	-0.0641526	-0.0641526	-0.0641526	-0.0641526	-0.0641526	-0.0641526	-0.0641526	-0.0641526	-0.0641526	-0.0641526	-0.0641526	-0.0641526	-0.0641526	-0.0641526	-0.0641526	-0.0641526	-0.0641526	-0.0641526	-0.0641526
9	14	7		-0.00317746	-0.00317746	-0.00317746	-0.00317746	-0.00317746	-0.00317746	-0.00317746	-0.00317746	-0.00317746	-0.00317746	-0.00317746	-0.00317746	-0.00317746	-0.00317746	-0.00317746	-0.00317746	-0.00317746	-0.00317746	-0.00317746	-0.00317746	-0.00317746	-0.00317746	-0.00317746	-0.00317746	-0.00317746	-0.00317746	-0.00317746	-0.00317746	-0.00317746	-0.00317746	-0.00317746	-0.00317746	-0.00317746	-0.00317746	-0.00317746	-0.00317746	-0.00317746	-0.00317746	-0.00317746	-0.00317746	-0.00317746	-0.00317746	-0.00317746	-0.00317746	-0.00317746	-0.00317746
9	14	20		-0.0326519	-0.0326519	-0.0326519	-0.0326519	-0.0326519	-0.0326519	-0.0326519	-0.0326519	-0.0326519	-0.0326519	-0.0326519	-0.0326519	-0.0326519	-0.0326519	-0.0326519	-0.0326519	-0.0326519	-0.0326519	-0.0326519	-0.0326519	-0.0326519	-0.0326519	-0.0326519	-0.0326519	-0.0326519	-0.0326519	-0.0326519	-0.0326519	-0.0326519	-0.0326519	-0.0326519	-0.0326519	-0.0326519	-0.0326519	-0.0326519	-0.0326519	-0.0326519	-0.0326519	-0.0326519	-0.0326519	-0.0326519	-0.0326519	-0.0326519	-0.0326519	-0.0326519	-0.0326519
9	40	0		0.0238941	0.0238941	0.0238941	0.0238941	0.0238941	0.0238941	0.0238941	0.0238941	0.0238941	0.0238941	0.0238941	0.0238941	0.0238941	0.0238941	0.0238941	0.0238941	0.0238941	0.0238941	0.0238941	0.0238941	0.0238941	0.0238941	0.0238941	0.0238941	0.0238941	0.0238941	0.0238941	0.0238941	0.0238941	0.0238941	0.0238941	0.0238941	0.0238941	0.0238941	0.0238941	0.0238941	0.0238941	0.0238941	0.0238941	0.0238941	0.0238941	0.0238941	0.0238941	0.0238941	0.0238941	0.0238941
9	40	7		0.00655456	0.00655456	0.00655456	0.00655456	0.00655456	0.00655456	0.00655456	0.00655456	0.00655456	0.00655456	0.00655456	0.00655456	0.00655456	0.00655456	0.00655456	0.00655456	0.00655456	0.00655456	0.00655456	0.00655456	0.00655456	0.00655456	0.00655456	0.00655456	0.00655456	0.00655456	0.00655456	0.00655456	0.00655456	0.00655456	0.00655456	0.00655456	0.00655456	0.00655456	0.00655456	0.00655456	0.00655456	0.00655456	0.00655456	0.00655456	0.00655456	0.00655456	0.00655456	0.00655456	0.00655456	0.00655456
9	40	20		-0.0438444	-0.0438444	-0.0438444	-0.0438444	-0.0438444	-0.0438444	-0.0438444	-0.0438444	-0.0438444	-0.0438444	-0.0438444	-0.0438444	-0.0438444	-0.0438444	-0.0438444	-0.0438444	-0.0438444	-0.0438444	-0.0438444	-0.0438444	-0.0438444	-0.0438444	-0.0438444	-0.0438444	-0.0438444	-0.0438444	-0.0438444	-0.0438444	-0.0438444	-0.0438444	-0.0438444	-0.0438444	-0.0438444	-0.0438444	-0.0438444	-0.0438444	-0.0438444	-0.0438444	-0.0438444	-0.0438444	-0.0438444	-0.0438444	-0.0438444	-0.0438444	-0.0438444	-0.0438444
10	14	0		0.189478	0.189478	0.189478	0.189478	0.189478	0.189478	0.189478	0.189478	0.189478	0.189478	0.189478	0.189478	0.189478	0.189478	0.189478	0.189478	0.189478	0.189478	0.189478	0.189478	0.189478	0.189478	0.189478	0.189478	0.189478	0.189478	0.189478	0.189478	0.189478	0.189478	0.189478	0.189478	0.189478	0.189478	0.189478	0.189478	0.189478	0.189478	0.189478	0.189478	0.189478	0.189478	0.189478	0.189478	0.189478	0.189478
10	14	7		0.0816831	0.0816831	0.0816831	0.0816831	0.0816831	0.0816831	0.0816831	0.0816831	0.0816831	0.0816831	0.0816831	0.0816831	0.0816831	0.0816831	0.0816831	0.0816831	0.0816831	0.0816831	0.0816831	0.0816831	0.0816831	0.0816831	0.0816831	0.0816831	0.0816831	0.0816831	0.0816831	0.0816831	0.0816831	0.0816831	0.0816831	0.0816831	0.0816831	0.0816831	0.0816831	0.0816831	0.0816831	0.0816831	0.0816831	0.0816831	0.0816831	0.0816831	0.0816831	0.0816831	0.0816831	0.0816831
10	14	20		0.154473	0.154473	0.154473	0.154473	0.154473	0.154473	0.154473	0.154473	0.154473	0.154473	0.154473	0.154473	0.154473	0.154473	0.154473	0.154473	0.154473	0.154473	0.154473	0.154473	0.154473	0.154473	0.154473	0.154473	0.154473	0.154473	0.154473	0.154473	0.154473	0.154473	0.154473	0.154473	0.154473	0.154473	0.154473	0.154473	0.154473	0.154473	0.154473	0.154473	0.154473	0.154473	0.154473	0.154473	0.154473	0.154473
10	40	0		0.0283264	0.0283264	0.0283264	0.0283264	0.0283264	0.0283264	0.0283264	0.0283264	0.0283264	0.0283264	0.0283264	0.0283264	0.0283264	0.0283264	0.0283264	0.0283264	0.0283264	0.0283264	0.0283264	0.0283264	0.0283264	0.0283264	0.0283264	0.0283264	0.0283264	0.0283264	0.0283264	0.0283264	0.0283264	0.0283264	0.0283264	0.0283264	0.0283264	0.0283264	0.0283264	0.0283264	0.0283264	0.0283264	0.0283264	0.0283264	0.0283264	0.0283264	0.0283264	0.0283264	0.0283264	0.0283264
10	40	7		-0.0118586	-0.0118586	-0.0118586	-0.0118586	-0.0118586	-0.0118586	-0.0118586	-0.0118586	-0.0118586	-0.0118586	-0.0118586	-0.0118586	-0.0118586	-0.0118586	-0.0118586	-0.0118586	-0.0118586	-0.0118586	-0.0118586	-0.0118586	-0.0118586	-0.0118586	-0.0118586	-0.0118586	-0.0118586	-0.0118586	-0.0118586	-0.0118586	-0.0118586	-0.0118586	-0.0118586	-0.0118586	-0.0118586	-0.0118586	-0.0118586	-0.0118586	-0.0118586	-0.0118586	-0.0118586	-0.0118586	-0.0118586	-0.0118586	-0.0118586	-0.0118586	-0.0118586	-0.0118586
10	40	20		-0.0395708	-0.0395708	-0.0395708	-0.0395708	-0.0395708	-0.0395708	-0.0395708	-0.0395708	-0.0395708	-0.0395708	-0.0395708	-0.0395708	-0.0395708	-0.0395708	-0.0395708	-0.0395708	-0.0395708	-0.0395708	-0.0395708	-0.0395708	-0.0395708	-0.0395708	-0.0395708	-0.0395708	-0.0395708	-0.0395708	-0.0395708	-0.0395708	-0.0395708	-0.0395708	-0.0395708	-0.0395708	-0.0395708	-0.0395708	-0.0395708	-0.0395708	-0.0395708	-0.0395708	-0.0395708	-0.0395708	-0.0395708	-0.0395708	-0.0395708	-0.0395708	-0.0395708	-0.0395708
[truncated: 1,954 more columns]

## Sheet: fig. 6j
variance	Sub1	Sub2	Sub3	Sub4	Sub5	Sub6	Sub7	Sub8	Sub9	Sub10
0	1	1	1	1	1	1	1	1	1	1
7	0.279869	0.0407769	0.392921	0.0185689	0.50941	0.725066	0.648967	1.67162	1.8193	0.175209
20	-0.209352	3.1744	0.524681	0.00972926	-0.0266423	0.582984	0.783792	0.185391	-6.14306	-16.1908

[truncated: 2 more sheets: fig. 7abc, fig.7d]
